# Supplementary material for: 2-Amino-4-(4-chloro­phen­yl)-6-ferro­cenylpyridine-3-carbonitrile
Source: Acta Crystallogr Sect E Struct Rep Online. 2008 Apr 26;64(Pt 5):m730. doi: 10.1107/S1600536808008714 (PMC2961127; doi:10.1107/S1600536808008714)
Supplement: Supplementary file 1 [file e-64-0m730-sup1.cif]

##############################################################################
###                                                                        ###
###        Electronic paper (Acta Crystallographica Section E)             ###
###                                                                        ###
##############################################################################
#                                                                            #
# This CIF contains the data in a paper accepted for publication in Acta     #
# Crystallographica Section E. It conforms to the requirements of Notes      #
# for Authors for Section E, and has been peer reviewed under the auspices   #
# of the IUCr Commission on Journals.                                        #
#                                                                            #
# Full details of the Crystallographic Information File format               #
# are given in the paper "The Crystallographic Information File (CIF):       #
# a New Standard Archive File for Crystallography" by S. R. Hall, F. H.      #
# Allen and I. D. Brown [Acta Cryst. (1991), A47, 655-685].                  #
#                                                                            #
# The current version of the core CIF dictionary is obtainable from          #
# ftp://ftp.iucr.org/pub/cif_core.dic. The current version number is 2.4.    #
#                                                                            #
# Software is freely available for graphical display of the structure(s) in  #
# this CIF.  For information consult the CIF home page http://www.iucr.org/  #
# cif/home.html                                                              #
#                                                                            #
# This file may be used for bona fide research purposes within the           #
# scientific community so long as proper attribution is given to the journal # 
# article from which it was obtained.                                        #
#                                                                            #
##############################################################################
                                             
data_global
_audit_creation_method     'from SHELXL97 CIF and IUCr SHELXL97-template'
_journal_date_recd_electronic     2008-03-28
_journal_date_accepted     2008-04-01
_journal_name_full     'Acta Crystallographica, Section E'
_journal_year     2008
_journal_volume     64
_journal_issue      5
_journal_page_first     m730
_journal_page_last     m730
_journal_paper_category     QM
_journal_coeditor_code     HK2443
_publ_contact_author_name     'Shuiping Huang'
_publ_contact_author_address
;
Department of Public Health
Xuzhou Medical College
Xuzhou 221000
People's Republic of China
;
_publ_contact_author_email     laotu2001@263.net
_publ_contact_author_fax     86-516-83403163
_publ_contact_author_phone     86-516-83500065
_publ_section_title
;
2-Amino-4-(4-chlorophenyl)-6-ferrocenylpyridine-3-carbonitrile
;
loop_
    _publ_author_name
    _publ_author_address
    'Jinpeng Zhang'
;
Department of Public Health,
Xuzhou Medical College,
Xuzhou 221000
People's Republic of China
;
    'Shu Yan'
;
College of Chemistry and Chemical Engineering,
Xuzhou Normal University,
Xuzhou 221116
People's Republic of China
;
    'Zhen He'
;
Department of Public Health,
Xuzhou Medical College,
Xuzhou 221000
People's Republic of China
;
    'Lichun Xu'
;
Department of Public Health,
Xuzhou Medical College,
Xuzhou 221000
People's Republic of China
;
    'Shuiping Huang'
;
Department of Public Health,
Xuzhou Medical College,
Xuzhou 221000
People's Republic of China
;
data_I
_chemical_name_systematic
;
2-Amino-4-(4-chlorophenyl)-6-ferrocenylpyridine-3-carbonitrile
;
_chemical_name_common     ?
_chemical_formula_moiety     'C22 H16 Cl Fe N3'
_chemical_formula_sum     'C22 H16 Cl Fe N3'
_chemical_formula_iupac     '[Fe (C5 H5) (C17 H11 Cl N3)]'
_chemical_formula_weight     413.68
_chemical_melting_point     ?
_chemical_melting_point_gt     548
_chemical_melting_point_lt     550
_symmetry_cell_setting     monoclinic
_symmetry_space_group_name_H-M     'P 21/n'
_symmetry_space_group_name_Hall     '-P 2yn'
loop_
    _symmetry_equiv_pos_as_xyz
    'x, y, z'
    '-x+1/2, y+1/2, -z+1/2'
    '-x, -y, -z'
    'x-1/2, -y-1/2, z-1/2'
_cell_length_a     12.1517(13)
_cell_length_b     7.4214(11)
_cell_length_c     20.742(2)
_cell_angle_alpha     90.00
_cell_angle_beta     97.691(2)
_cell_angle_gamma     90.00
_cell_volume     1853.7(4)
_cell_formula_units_Z     4
_cell_measurement_reflns_used     2405
_cell_measurement_theta_min     2.918
_cell_measurement_theta_max     26.173
_cell_measurement_temperature     298(2)
_exptl_crystal_description     block
_exptl_crystal_colour     red
_exptl_crystal_size_max     0.20
_exptl_crystal_size_mid     0.15
_exptl_crystal_size_min     0.09
_exptl_crystal_density_diffrn     1.482
_exptl_crystal_density_meas     ?
_exptl_crystal_density_method     'not measured'
_exptl_crystal_F_000     848
_exptl_absorpt_coefficient_mu     0.969
_exptl_absorpt_correction_type     multi-scan
_exptl_absorpt_process_details     '(SADABS; Sheldrick, 1996)'
_exptl_absorpt_correction_T_min     0.8298
_exptl_absorpt_correction_T_max     0.9179
_exptl_special_details
;
;
_diffrn_ambient_temperature     298(2)
_diffrn_radiation_type     MoK\a
_diffrn_radiation_wavelength     0.71073
_diffrn_radiation_source     'fine-focus sealed tube'
_diffrn_radiation_monochromator     graphite
_diffrn_measurement_device_type     'Bruker SMART CCD area-detector'
_diffrn_measurement_method     '\f and \w'
_diffrn_detector_area_resol_mean     ?
_diffrn_reflns_number     8876
_diffrn_reflns_av_R_equivalents     0.0411
_diffrn_reflns_av_sigmaI/netI     0.0519
_diffrn_reflns_theta_min     1.84
_diffrn_reflns_theta_max     25.01
_diffrn_reflns_theta_full     25.01
_diffrn_measured_fraction_theta_max     0.997
_diffrn_measured_fraction_theta_full     0.997
_diffrn_reflns_limit_h_min     -14
_diffrn_reflns_limit_h_max     14
_diffrn_reflns_limit_k_min     -8
_diffrn_reflns_limit_k_max     6
_diffrn_reflns_limit_l_min     -24
_diffrn_reflns_limit_l_max     24
_diffrn_standards_number     ?
_diffrn_standards_interval_count     ?
_diffrn_standards_interval_time     ?
_diffrn_standards_decay_%     ?
_refine_special_details
;
 Refinement of F^2^ against ALL reflections.  The weighted R-factor wR and
 goodness of fit S are based on F^2^, conventional R-factors R are based
 on F, with F set to zero for negative F^2^. The threshold expression of
 F^2^ > 2sigma(F^2^) is used only for calculating R-factors(gt) etc. and is
 not relevant to the choice of reflections for refinement.  R-factors based
 on F^2^ are statistically about twice as large as those based on F, and R-
 factors based on ALL data will be even larger.
;
_reflns_number_total     3260
_reflns_number_gt     2298
_reflns_threshold_expression     I>2\s(I)
_refine_ls_structure_factor_coef     Fsqd
_refine_ls_matrix_type     full
_refine_ls_R_factor_all     0.0741
_refine_ls_R_factor_gt     0.0459
_refine_ls_wR_factor_gt     0.0825
_refine_ls_wR_factor_ref     0.0929
_refine_ls_goodness_of_fit_ref     1.092
_refine_ls_restrained_S_all     1.092
_refine_ls_number_reflns     3260
_refine_ls_number_parameters     244
_refine_ls_number_restraints     0
_refine_ls_hydrogen_treatment     constr
_refine_ls_weighting_scheme     calc
_refine_ls_weighting_details
         'calc w=1/[\s^2^(Fo^2^)+(0.0178P)^2^+2.3504P] where P=(Fo^2^+2Fc^2^)/3'
_atom_sites_solution_hydrogens     geom
_atom_sites_solution_primary     direct
_atom_sites_solution_secondary     difmap
_refine_ls_shift/su_max     0.000
_refine_ls_shift/su_mean     0.000
_refine_diff_density_max     0.441
_refine_diff_density_min     -0.433
_refine_ls_extinction_method     none
_refine_ls_extinction_coef     ?
loop_
    _atom_type_symbol
    _atom_type_description
    _atom_type_scat_dispersion_real
    _atom_type_scat_dispersion_imag
    _atom_type_scat_source
    'C' 'C' 0.0033 0.0016
                         'International Tables Vol C Tables 4.2.6.8 and 6.1.1.4'
    'H' 'H' 0.0000 0.0000
                         'International Tables Vol C Tables 4.2.6.8 and 6.1.1.4'
    'N' 'N' 0.0061 0.0033
                         'International Tables Vol C Tables 4.2.6.8 and 6.1.1.4'
    'Fe' 'Fe' 0.3463 0.8444
                         'International Tables Vol C Tables 4.2.6.8 and 6.1.1.4'
    'Cl' 'Cl' 0.1484 0.1585
                         'International Tables Vol C Tables 4.2.6.8 and 6.1.1.4'
_computing_data_collection     'SMART (Bruker, 1998)'
_computing_cell_refinement     'SAINT (Bruker, 1999)'
_computing_data_reduction     'SAINT (Bruker, 1999)'
_computing_structure_solution     'SHELXS97 (Sheldrick, 2008)'
_computing_structure_refinement     'SHELXL97 (Sheldrick, 2008)'
_computing_molecular_graphics     'SHELXTL (Sheldrick, 2008)'
_computing_publication_material     'SHELXTL (Sheldrick, 2008)'
loop_
    _atom_site_type_symbol
    _atom_site_label
    _atom_site_fract_x
    _atom_site_fract_y
    _atom_site_fract_z
    _atom_site_U_iso_or_equiv
    _atom_site_adp_type
    _atom_site_calc_flag
    _atom_site_refinement_flags
    _atom_site_occupancy
    _atom_site_disorder_assembly
    _atom_site_disorder_group
    Fe Fe1 0.38223(4) 0.42499(7) 0.10732(3) 0.03424(16) Uani d . 1 . .
    Cl Cl1 0.81792(10) 1.44271(17) 0.38672(6) 0.0694(4) Uani d . 1 . .
    N N1 0.3585(2) 0.5432(4) 0.27711(13) 0.0335(7) Uani d . 1 . .
    N N2 0.3644(2) 0.4443(4) 0.38140(14) 0.0450(8) Uani d . 1 . .
    H H2A 0.3154 0.3649 0.3672 0.054 Uiso calc R 1 . .
    H H2B 0.3892 0.4491 0.4222 0.054 Uiso calc R 1 . .
    N N3 0.5500(3) 0.6983(5) 0.48341(17) 0.0652(12) Uani d . 1 . .
    C C1 0.4019(3) 0.5604(5) 0.33992(16) 0.0321(8) Uani d . 1 . .
    C C2 0.4807(3) 0.6949(5) 0.36089(16) 0.0301(8) Uani d . 1 . .
    C C3 0.5168(3) 0.8132(5) 0.31540(17) 0.0307(8) Uani d . 1 . .
    C C4 0.4739(3) 0.7885(5) 0.25086(17) 0.0309(8) Uani d . 1 . .
    H H4 0.4977 0.8613 0.2189 0.037 Uiso calc R 1 . .
    C C5 0.3950(3) 0.6543(5) 0.23368(16) 0.0292(8) Uani d . 1 . .
    C C6 0.3441(3) 0.6283(5) 0.16610(16) 0.0287(8) Uani d . 1 . .
    C C7 0.3802(3) 0.6998(5) 0.10848(18) 0.0366(9) Uani d . 1 . .
    H H7 0.4408 0.7755 0.1070 0.044 Uiso calc R 1 . .
    C C8 0.3080(3) 0.6355(5) 0.05402(17) 0.0396(10) Uani d . 1 . .
    H H8 0.3125 0.6617 0.0106 0.048 Uiso calc R 1 . .
    C C9 0.2277(3) 0.5243(5) 0.07769(17) 0.0390(10) Uani d . 1 . .
    H H9 0.1701 0.4648 0.0523 0.047 Uiso calc R 1 . .
    C C10 0.2493(3) 0.5186(5) 0.14592(17) 0.0345(9) Uani d . 1 . .
    H H10 0.2088 0.4543 0.1732 0.041 Uiso calc R 1 . .
    C C11 0.5039(4) 0.2760(6) 0.1590(2) 0.0615(13) Uani d . 1 . .
    H H11 0.5385 0.3005 0.2008 0.074 Uiso calc R 1 . .
    C C12 0.5390(3) 0.3359(6) 0.1002(2) 0.0582(13) Uani d . 1 . .
    H H12 0.6003 0.4081 0.0964 0.070 Uiso calc R 1 . .
    C C13 0.4640(4) 0.2662(6) 0.0484(2) 0.0562(12) Uani d . 1 . .
    H H13 0.4672 0.2835 0.0042 0.067 Uiso calc R 1 . .
    C C14 0.3841(4) 0.1665(6) 0.0753(3) 0.0594(13) Uani d . 1 . .
    H H14 0.3249 0.1057 0.0519 0.071 Uiso calc R 1 . .
    C C15 0.4071(4) 0.1726(6) 0.1426(3) 0.0648(14) Uani d . 1 . .
    H H15 0.3658 0.1178 0.1717 0.078 Uiso calc R 1 . .
    C C16 0.5217(3) 0.7025(5) 0.42883(19) 0.0409(10) Uani d . 1 . .
    C C17 0.5934(3) 0.9656(5) 0.33533(17) 0.0308(8) Uani d . 1 . .
    C C18 0.5737(3) 1.0847(6) 0.38359(19) 0.0469(10) Uani d . 1 . .
    H H18 0.5127 1.0663 0.4055 0.056 Uiso calc R 1 . .
    C C19 0.6424(3) 1.2308(6) 0.4002(2) 0.0489(11) Uani d . 1 . .
    H H19 0.6276 1.3099 0.4328 0.059 Uiso calc R 1 . .
    C C20 0.7325(3) 1.2576(5) 0.36813(19) 0.0429(10) Uani d . 1 . .
    C C21 0.7559(3) 1.1393(6) 0.3206(2) 0.0487(11) Uani d . 1 . .
    H H21 0.8182 1.1567 0.2998 0.058 Uiso calc R 1 . .
    C C22 0.6861(3) 0.9946(6) 0.30423(19) 0.0450(10) Uani d . 1 . .
    H H22 0.7015 0.9155 0.2718 0.054 Uiso calc R 1 . .
loop_
    _atom_site_aniso_label
    _atom_site_aniso_U_11
    _atom_site_aniso_U_22
    _atom_site_aniso_U_33
    _atom_site_aniso_U_12
    _atom_site_aniso_U_13
    _atom_site_aniso_U_23
    Fe1 0.0363(3) 0.0281(3) 0.0382(3) 0.0077(3) 0.0046(2) -0.0010(3)
    Cl1 0.0680(7) 0.0544(8) 0.0859(9) -0.0359(6) 0.0103(6) -0.0084(7)
    N1 0.0387(16) 0.0311(18) 0.0301(15) -0.0057(15) 0.0022(13) 0.0036(15)
    N2 0.0533(19) 0.049(2) 0.0304(16) -0.0262(18) -0.0027(14) 0.0062(18)
    N3 0.085(3) 0.067(3) 0.039(2) -0.033(2) -0.0095(19) 0.010(2)
    C1 0.0330(18) 0.033(2) 0.0308(19) -0.0026(18) 0.0045(15) 0.0014(19)
    C2 0.0306(19) 0.029(2) 0.0293(19) -0.0047(16) 0.0005(16) -0.0001(17)
    C3 0.0280(18) 0.027(2) 0.038(2) -0.0002(16) 0.0048(16) -0.0007(17)
    C4 0.0320(19) 0.029(2) 0.032(2) -0.0036(16) 0.0054(16) 0.0039(17)
    C5 0.0295(18) 0.0260(19) 0.0326(19) 0.0050(16) 0.0056(16) 0.0004(17)
    C6 0.0323(19) 0.027(2) 0.0264(18) 0.0038(16) 0.0022(15) 0.0028(16)
    C7 0.042(2) 0.026(2) 0.042(2) 0.0062(19) 0.0067(18) 0.006(2)
    C8 0.050(2) 0.042(2) 0.0275(19) 0.011(2) 0.0043(18) 0.0011(19)
    C9 0.039(2) 0.040(2) 0.036(2) 0.0075(18) -0.0011(17) -0.0050(19)
    C10 0.0318(19) 0.035(2) 0.036(2) 0.0041(17) 0.0018(16) -0.0006(18)
    C11 0.065(3) 0.054(3) 0.061(3) 0.031(3) -0.008(3) 0.001(3)
    C12 0.039(2) 0.052(3) 0.084(4) 0.018(2) 0.006(2) -0.009(3)
    C13 0.058(3) 0.049(3) 0.064(3) 0.014(2) 0.017(2) -0.017(3)
    C14 0.065(3) 0.033(3) 0.079(4) 0.007(2) 0.006(3) -0.011(3)
    C15 0.075(3) 0.038(3) 0.083(4) 0.017(3) 0.017(3) 0.015(3)
    C16 0.048(2) 0.036(2) 0.037(2) -0.0157(19) 0.0013(19) 0.006(2)
    C17 0.0309(18) 0.026(2) 0.0358(19) -0.0052(16) 0.0041(15) 0.0030(17)
    C18 0.043(2) 0.044(2) 0.057(3) -0.014(2) 0.0189(19) -0.012(2)
    C19 0.053(3) 0.040(2) 0.056(3) -0.011(2) 0.013(2) -0.012(2)
    C20 0.043(2) 0.039(2) 0.046(2) -0.014(2) 0.0060(19) 0.000(2)
    C21 0.041(2) 0.049(3) 0.060(3) -0.013(2) 0.019(2) 0.002(2)
    C22 0.045(2) 0.045(2) 0.046(2) -0.008(2) 0.0123(19) -0.004(2)
_geom_special_details
;
All e.s.d.'s (except the e.s.d. in the dihedral angle between two l.s.
planes)
are estimated using the full covariance matrix. The cell e.s.d.'s are taken
into account individually in the estimation of e.s.d.'s in distances, angles
and torsion angles; correlations between e.s.d.'s in cell parameters are
only
used when they are defined by crystal symmetry. An approximate (isotropic)
treatment of cell e.s.d.'s is used for estimating e.s.d.'s involving l.s.
planes.
;
loop_
    _geom_bond_atom_site_label_1
    _geom_bond_atom_site_label_2
    _geom_bond_site_symmetry_2
    _geom_bond_distance
    _geom_bond_publ_flag
    Fe1 C15 . 2.019(5) ?
    Fe1 C10 . 2.020(3) ?
    Fe1 C14 . 2.031(4) ?
    Fe1 C6 . 2.032(3) ?
    Fe1 C11 . 2.033(4) ?
    Fe1 C9 . 2.034(4) ?
    Fe1 C7 . 2.040(4) ?
    Fe1 C12 . 2.040(4) ?
    Fe1 C13 . 2.048(4) ?
    Fe1 C8 . 2.052(4) ?
    Cl1 C20 . 1.734(4) ?
    N1 C5 . 1.339(4) ?
    N1 C1 . 1.344(4) ?
    N2 C1 . 1.340(4) ?
    N2 H2A . 0.8600 ?
    N2 H2B . 0.8600 ?
    N3 C16 . 1.139(4) ?
    C1 C2 . 1.411(5) ?
    C2 C3 . 1.401(5) ?
    C2 C16 . 1.432(5) ?
    C3 C4 . 1.382(5) ?
    C3 C17 . 1.488(5) ?
    C4 C5 . 1.396(5) ?
    C4 H4 . 0.9300 ?
    C5 C6 . 1.467(4) ?
    C6 C10 . 1.426(5) ?
    C6 C7 . 1.429(5) ?
    C7 C8 . 1.417(5) ?
    C7 H7 . 0.9300 ?
    C8 C9 . 1.415(5) ?
    C8 H8 . 0.9300 ?
    C9 C10 . 1.405(5) ?
    C9 H9 . 0.9300 ?
    C10 H10 . 0.9300 ?
    C11 C15 . 1.408(6) ?
    C11 C12 . 1.415(6) ?
    C11 H11 . 0.9300 ?
    C12 C13 . 1.412(6) ?
    C12 H12 . 0.9300 ?
    C13 C14 . 1.395(6) ?
    C13 H13 . 0.9300 ?
    C14 C15 . 1.385(6) ?
    C14 H14 . 0.9300 ?
    C15 H15 . 0.9300 ?
    C17 C18 . 1.380(5) ?
    C17 C22 . 1.388(5) ?
    C18 C19 . 1.384(5) ?
    C18 H18 . 0.9300 ?
    C19 C20 . 1.369(5) ?
    C19 H19 . 0.9300 ?
    C20 C21 . 1.377(5) ?
    C21 C22 . 1.383(5) ?
    C21 H21 . 0.9300 ?
    C22 H22 . 0.9300 ?
loop_
    _geom_angle_atom_site_label_1
    _geom_angle_atom_site_label_2
    _geom_angle_atom_site_label_3
    _geom_angle_site_symmetry_1
    _geom_angle_site_symmetry_3
    _geom_angle
    _geom_angle_publ_flag
    C15 Fe1 C10 . . 105.34(18) ?
    C15 Fe1 C14 . . 40.01(18) ?
    C10 Fe1 C14 . . 119.93(18) ?
    C15 Fe1 C6 . . 120.45(18) ?
    C10 Fe1 C6 . . 41.22(13) ?
    C14 Fe1 C6 . . 155.60(18) ?
    C15 Fe1 C11 . . 40.67(18) ?
    C10 Fe1 C11 . . 122.83(18) ?
    C14 Fe1 C11 . . 67.62(19) ?
    C6 Fe1 C11 . . 107.21(16) ?
    C15 Fe1 C9 . . 122.21(19) ?
    C10 Fe1 C9 . . 40.55(13) ?
    C14 Fe1 C9 . . 107.10(17) ?
    C6 Fe1 C9 . . 68.69(14) ?
    C11 Fe1 C9 . . 158.94(19) ?
    C15 Fe1 C7 . . 157.7(2) ?
    C10 Fe1 C7 . . 68.88(15) ?
    C14 Fe1 C7 . . 161.62(19) ?
    C6 Fe1 C7 . . 41.10(13) ?
    C11 Fe1 C7 . . 123.14(18) ?
    C9 Fe1 C7 . . 68.23(15) ?
    C15 Fe1 C12 . . 68.25(19) ?
    C10 Fe1 C12 . . 160.75(17) ?
    C14 Fe1 C12 . . 67.58(19) ?
    C6 Fe1 C12 . . 125.06(16) ?
    C11 Fe1 C12 . . 40.67(17) ?
    C9 Fe1 C12 . . 158.22(17) ?
    C7 Fe1 C12 . . 109.75(18) ?
    C15 Fe1 C13 . . 67.7(2) ?
    C10 Fe1 C13 . . 155.78(16) ?
    C14 Fe1 C13 . . 40.00(17) ?
    C6 Fe1 C13 . . 162.41(16) ?
    C11 Fe1 C13 . . 67.98(19) ?
    C9 Fe1 C13 . . 122.00(16) ?
    C7 Fe1 C13 . . 126.16(18) ?
    C12 Fe1 C13 . . 40.39(16) ?
    C15 Fe1 C8 . . 159.28(19) ?
    C10 Fe1 C8 . . 68.55(15) ?
    C14 Fe1 C8 . . 124.52(18) ?
    C6 Fe1 C8 . . 68.82(13) ?
    C11 Fe1 C8 . . 159.14(19) ?
    C9 Fe1 C8 . . 40.52(14) ?
    C7 Fe1 C8 . . 40.53(14) ?
    C12 Fe1 C8 . . 123.74(18) ?
    C13 Fe1 C8 . . 109.26(17) ?
    C5 N1 C1 . . 118.1(3) ?
    C1 N2 H2A . . 120.0 ?
    C1 N2 H2B . . 120.0 ?
    H2A N2 H2B . . 120.0 ?
    N2 C1 N1 . . 116.0(3) ?
    N2 C1 C2 . . 122.2(3) ?
    N1 C1 C2 . . 121.8(3) ?
    C3 C2 C1 . . 119.8(3) ?
    C3 C2 C16 . . 122.6(3) ?
    C1 C2 C16 . . 117.6(3) ?
    C4 C3 C2 . . 117.2(3) ?
    C4 C3 C17 . . 120.7(3) ?
    C2 C3 C17 . . 122.0(3) ?
    C3 C4 C5 . . 119.9(3) ?
    C3 C4 H4 . . 120.0 ?
    C5 C4 H4 . . 120.0 ?
    N1 C5 C4 . . 123.1(3) ?
    N1 C5 C6 . . 115.2(3) ?
    C4 C5 C6 . . 121.7(3) ?
    C10 C6 C7 . . 107.0(3) ?
    C10 C6 C5 . . 125.2(3) ?
    C7 C6 C5 . . 127.8(3) ?
    C10 C6 Fe1 . . 68.9(2) ?
    C7 C6 Fe1 . . 69.73(19) ?
    C5 C6 Fe1 . . 124.7(2) ?
    C8 C7 C6 . . 108.4(3) ?
    C8 C7 Fe1 . . 70.2(2) ?
    C6 C7 Fe1 . . 69.2(2) ?
    C8 C7 H7 . . 125.8 ?
    C6 C7 H7 . . 125.8 ?
    Fe1 C7 H7 . . 126.4 ?
    C9 C8 C7 . . 107.6(3) ?
    C9 C8 Fe1 . . 69.1(2) ?
    C7 C8 Fe1 . . 69.3(2) ?
    C9 C8 H8 . . 126.2 ?
    C7 C8 H8 . . 126.2 ?
    Fe1 C8 H8 . . 127.0 ?
    C10 C9 C8 . . 108.8(3) ?
    C10 C9 Fe1 . . 69.2(2) ?
    C8 C9 Fe1 . . 70.4(2) ?
    C10 C9 H9 . . 125.6 ?
    C8 C9 H9 . . 125.6 ?
    Fe1 C9 H9 . . 126.4 ?
    C9 C10 C6 . . 108.3(3) ?
    C9 C10 Fe1 . . 70.3(2) ?
    C6 C10 Fe1 . . 69.86(19) ?
    C9 C10 H10 . . 125.9 ?
    C6 C10 H10 . . 125.9 ?
    Fe1 C10 H10 . . 125.6 ?
    C15 C11 C12 . . 107.5(4) ?
    C15 C11 Fe1 . . 69.1(2) ?
    C12 C11 Fe1 . . 69.9(2) ?
    C15 C11 H11 . . 126.2 ?
    C12 C11 H11 . . 126.2 ?
    Fe1 C11 H11 . . 126.3 ?
    C13 C12 C11 . . 107.6(4) ?
    C13 C12 Fe1 . . 70.1(2) ?
    C11 C12 Fe1 . . 69.4(2) ?
    C13 C12 H12 . . 126.2 ?
    C11 C12 H12 . . 126.2 ?
    Fe1 C12 H12 . . 125.9 ?
    C14 C13 C12 . . 107.5(4) ?
    C14 C13 Fe1 . . 69.3(2) ?
    C12 C13 Fe1 . . 69.5(2) ?
    C14 C13 H13 . . 126.2 ?
    C12 C13 H13 . . 126.2 ?
    Fe1 C13 H13 . . 126.5 ?
    C15 C14 C13 . . 109.2(5) ?
    C15 C14 Fe1 . . 69.5(3) ?
    C13 C14 Fe1 . . 70.7(3) ?
    C15 C14 H14 . . 125.4 ?
    C13 C14 H14 . . 125.4 ?
    Fe1 C14 H14 . . 126.0 ?
    C14 C15 C11 . . 108.1(5) ?
    C14 C15 Fe1 . . 70.5(3) ?
    C11 C15 Fe1 . . 70.2(3) ?
    C14 C15 H15 . . 126.0 ?
    C11 C15 H15 . . 126.0 ?
    Fe1 C15 H15 . . 125.0 ?
    N3 C16 C2 . . 175.2(4) ?
    C18 C17 C22 . . 117.9(3) ?
    C18 C17 C3 . . 121.7(3) ?
    C22 C17 C3 . . 120.4(3) ?
    C17 C18 C19 . . 121.7(4) ?
    C17 C18 H18 . . 119.2 ?
    C19 C18 H18 . . 119.2 ?
    C20 C19 C18 . . 119.2(4) ?
    C20 C19 H19 . . 120.4 ?
    C18 C19 H19 . . 120.4 ?
    C19 C20 C21 . . 120.7(4) ?
    C19 C20 Cl1 . . 120.0(3) ?
    C21 C20 Cl1 . . 119.3(3) ?
    C20 C21 C22 . . 119.5(4) ?
    C20 C21 H21 . . 120.3 ?
    C22 C21 H21 . . 120.3 ?
    C21 C22 C17 . . 121.0(4) ?
    C21 C22 H22 . . 119.5 ?
    C17 C22 H22 . . 119.5 ?
loop_
    _geom_torsion_atom_site_label_1
    _geom_torsion_atom_site_label_2
    _geom_torsion_atom_site_label_3
    _geom_torsion_atom_site_label_4
    _geom_torsion_site_symmetry_1
    _geom_torsion_site_symmetry_2
    _geom_torsion_site_symmetry_3
    _geom_torsion_site_symmetry_4
    _geom_torsion
    _geom_torsion_publ_flag
    C5 N1 C1 N2 . . . . -178.8(3) ?
    C5 N1 C1 C2 . . . . 2.2(5) ?
    N2 C1 C2 C3 . . . . -179.8(3) ?
    N1 C1 C2 C3 . . . . -0.9(5) ?
    N2 C1 C2 C16 . . . . 0.9(5) ?
    N1 C1 C2 C16 . . . . 179.8(3) ?
    C1 C2 C3 C4 . . . . -1.4(5) ?
    C16 C2 C3 C4 . . . . 177.8(3) ?
    C1 C2 C3 C17 . . . . 175.5(3) ?
    C16 C2 C3 C17 . . . . -5.3(5) ?
    C2 C3 C4 C5 . . . . 2.3(5) ?
    C17 C3 C4 C5 . . . . -174.6(3) ?
    C1 N1 C5 C4 . . . . -1.3(5) ?
    C1 N1 C5 C6 . . . . -179.9(3) ?
    C3 C4 C5 N1 . . . . -1.1(5) ?
    C3 C4 C5 C6 . . . . 177.5(3) ?
    N1 C5 C6 C10 . . . . 10.9(5) ?
    C4 C5 C6 C10 . . . . -167.8(3) ?
    N1 C5 C6 C7 . . . . -166.7(3) ?
    C4 C5 C6 C7 . . . . 14.6(6) ?
    N1 C5 C6 Fe1 . . . . -76.5(4) ?
    C4 C5 C6 Fe1 . . . . 104.9(4) ?
    C15 Fe1 C6 C10 . . . . -78.2(3) ?
    C14 Fe1 C6 C10 . . . . -46.9(5) ?
    C11 Fe1 C6 C10 . . . . -120.5(2) ?
    C9 Fe1 C6 C10 . . . . 37.6(2) ?
    C7 Fe1 C6 C10 . . . . 118.5(3) ?
    C12 Fe1 C6 C10 . . . . -161.7(2) ?
    C13 Fe1 C6 C10 . . . . 168.2(5) ?
    C8 Fe1 C6 C10 . . . . 81.2(2) ?
    C15 Fe1 C6 C7 . . . . 163.4(2) ?
    C10 Fe1 C6 C7 . . . . -118.5(3) ?
    C14 Fe1 C6 C7 . . . . -165.4(4) ?
    C11 Fe1 C6 C7 . . . . 121.0(3) ?
    C9 Fe1 C6 C7 . . . . -80.9(2) ?
    C12 Fe1 C6 C7 . . . . 79.9(3) ?
    C13 Fe1 C6 C7 . . . . 49.8(6) ?
    C8 Fe1 C6 C7 . . . . -37.3(2) ?
    C15 Fe1 C6 C5 . . . . 40.8(4) ?
    C10 Fe1 C6 C5 . . . . 118.9(4) ?
    C14 Fe1 C6 C5 . . . . 72.1(5) ?
    C11 Fe1 C6 C5 . . . . -1.6(4) ?
    C9 Fe1 C6 C5 . . . . 156.5(3) ?
    C7 Fe1 C6 C5 . . . . -122.6(4) ?
    C12 Fe1 C6 C5 . . . . -42.7(4) ?
    C13 Fe1 C6 C5 . . . . -72.8(6) ?
    C8 Fe1 C6 C5 . . . . -159.8(3) ?
    C10 C6 C7 C8 . . . . 0.4(4) ?
    C5 C6 C7 C8 . . . . 178.3(3) ?
    Fe1 C6 C7 C8 . . . . 59.5(3) ?
    C10 C6 C7 Fe1 . . . . -59.1(2) ?
    C5 C6 C7 Fe1 . . . . 118.8(4) ?
    C15 Fe1 C7 C8 . . . . -160.1(4) ?
    C10 Fe1 C7 C8 . . . . -81.3(2) ?
    C14 Fe1 C7 C8 . . . . 41.0(6) ?
    C6 Fe1 C7 C8 . . . . -119.7(3) ?
    C11 Fe1 C7 C8 . . . . 162.5(2) ?
    C9 Fe1 C7 C8 . . . . -37.6(2) ?
    C12 Fe1 C7 C8 . . . . 119.2(2) ?
    C13 Fe1 C7 C8 . . . . 76.9(3) ?
    C15 Fe1 C7 C6 . . . . -40.4(5) ?
    C10 Fe1 C7 C6 . . . . 38.39(19) ?
    C14 Fe1 C7 C6 . . . . 160.7(5) ?
    C11 Fe1 C7 C6 . . . . -77.8(3) ?
    C9 Fe1 C7 C6 . . . . 82.1(2) ?
    C12 Fe1 C7 C6 . . . . -121.1(2) ?
    C13 Fe1 C7 C6 . . . . -163.4(2) ?
    C8 Fe1 C7 C6 . . . . 119.7(3) ?
    C6 C7 C8 C9 . . . . -0.2(4) ?
    Fe1 C7 C8 C9 . . . . 58.6(3) ?
    C6 C7 C8 Fe1 . . . . -58.8(2) ?
    C15 Fe1 C8 C9 . . . . 39.2(6) ?
    C10 Fe1 C8 C9 . . . . -37.2(2) ?
    C14 Fe1 C8 C9 . . . . 75.2(3) ?
    C6 Fe1 C8 C9 . . . . -81.6(2) ?
    C11 Fe1 C8 C9 . . . . -164.4(4) ?
    C7 Fe1 C8 C9 . . . . -119.3(3) ?
    C12 Fe1 C8 C9 . . . . 159.6(2) ?
    C13 Fe1 C8 C9 . . . . 117.1(2) ?
    C15 Fe1 C8 C7 . . . . 158.6(5) ?
    C10 Fe1 C8 C7 . . . . 82.2(2) ?
    C14 Fe1 C8 C7 . . . . -165.5(3) ?
    C6 Fe1 C8 C7 . . . . 37.8(2) ?
    C11 Fe1 C8 C7 . . . . -45.0(6) ?
    C9 Fe1 C8 C7 . . . . 119.3(3) ?
    C12 Fe1 C8 C7 . . . . -81.0(3) ?
    C13 Fe1 C8 C7 . . . . -123.6(2) ?
    C7 C8 C9 C10 . . . . -0.1(4) ?
    Fe1 C8 C9 C10 . . . . 58.7(3) ?
    C7 C8 C9 Fe1 . . . . -58.8(3) ?
    C15 Fe1 C9 C10 . . . . 75.2(3) ?
    C14 Fe1 C9 C10 . . . . 116.3(3) ?
    C6 Fe1 C9 C10 . . . . -38.2(2) ?
    C11 Fe1 C9 C10 . . . . 44.4(6) ?
    C7 Fe1 C9 C10 . . . . -82.5(2) ?
    C12 Fe1 C9 C10 . . . . -171.5(4) ?
    C13 Fe1 C9 C10 . . . . 157.5(2) ?
    C8 Fe1 C9 C10 . . . . -120.1(3) ?
    C15 Fe1 C9 C8 . . . . -164.7(2) ?
    C10 Fe1 C9 C8 . . . . 120.1(3) ?
    C14 Fe1 C9 C8 . . . . -123.5(2) ?
    C6 Fe1 C9 C8 . . . . 81.9(2) ?
    C11 Fe1 C9 C8 . . . . 164.5(4) ?
    C7 Fe1 C9 C8 . . . . 37.6(2) ?
    C12 Fe1 C9 C8 . . . . -51.3(5) ?
    C13 Fe1 C9 C8 . . . . -82.4(3) ?
    C8 C9 C10 C6 . . . . 0.4(4) ?
    Fe1 C9 C10 C6 . . . . 59.8(2) ?
    C8 C9 C10 Fe1 . . . . -59.4(3) ?
    C7 C6 C10 C9 . . . . -0.5(4) ?
    C5 C6 C10 C9 . . . . -178.5(3) ?
    Fe1 C6 C10 C9 . . . . -60.1(2) ?
    C7 C6 C10 Fe1 . . . . 59.6(2) ?
    C5 C6 C10 Fe1 . . . . -118.4(3) ?
    C15 Fe1 C10 C9 . . . . -122.0(3) ?
    C14 Fe1 C10 C9 . . . . -81.3(3) ?
    C6 Fe1 C10 C9 . . . . 119.1(3) ?
    C11 Fe1 C10 C9 . . . . -162.6(3) ?
    C7 Fe1 C10 C9 . . . . 80.8(2) ?
    C12 Fe1 C10 C9 . . . . 170.4(5) ?
    C13 Fe1 C10 C9 . . . . -52.3(5) ?
    C8 Fe1 C10 C9 . . . . 37.1(2) ?
    C15 Fe1 C10 C6 . . . . 119.0(2) ?
    C14 Fe1 C10 C6 . . . . 159.6(2) ?
    C11 Fe1 C10 C6 . . . . 78.3(3) ?
    C9 Fe1 C10 C6 . . . . -119.1(3) ?
    C7 Fe1 C10 C6 . . . . -38.3(2) ?
    C12 Fe1 C10 C6 . . . . 51.3(6) ?
    C13 Fe1 C10 C6 . . . . -171.4(4) ?
    C8 Fe1 C10 C6 . . . . -81.9(2) ?
    C10 Fe1 C11 C15 . . . . 74.5(3) ?
    C14 Fe1 C11 C15 . . . . -37.6(3) ?
    C6 Fe1 C11 C15 . . . . 117.0(3) ?
    C9 Fe1 C11 C15 . . . . 41.7(6) ?
    C7 Fe1 C11 C15 . . . . 159.3(3) ?
    C12 Fe1 C11 C15 . . . . -118.8(4) ?
    C13 Fe1 C11 C15 . . . . -81.0(3) ?
    C8 Fe1 C11 C15 . . . . -167.5(4) ?
    C15 Fe1 C11 C12 . . . . 118.8(4) ?
    C10 Fe1 C11 C12 . . . . -166.7(3) ?
    C14 Fe1 C11 C12 . . . . 81.2(3) ?
    C6 Fe1 C11 C12 . . . . -124.2(3) ?
    C9 Fe1 C11 C12 . . . . 160.5(4) ?
    C7 Fe1 C11 C12 . . . . -81.9(3) ?
    C13 Fe1 C11 C12 . . . . 37.8(3) ?
    C8 Fe1 C11 C12 . . . . -48.6(6) ?
    C15 C11 C12 C13 . . . . -0.8(5) ?
    Fe1 C11 C12 C13 . . . . -59.9(3) ?
    C15 C11 C12 Fe1 . . . . 59.1(3) ?
    C15 Fe1 C12 C13 . . . . 80.8(3) ?
    C10 Fe1 C12 C13 . . . . 154.6(5) ?
    C14 Fe1 C12 C13 . . . . 37.4(3) ?
    C6 Fe1 C12 C13 . . . . -166.5(3) ?
    C11 Fe1 C12 C13 . . . . 118.7(4) ?
    C9 Fe1 C12 C13 . . . . -42.5(6) ?
    C7 Fe1 C12 C13 . . . . -123.0(3) ?
    C8 Fe1 C12 C13 . . . . -80.0(3) ?
    C15 Fe1 C12 C11 . . . . -37.9(3) ?
    C10 Fe1 C12 C11 . . . . 35.9(7) ?
    C14 Fe1 C12 C11 . . . . -81.3(3) ?
    C6 Fe1 C12 C11 . . . . 74.8(3) ?
    C9 Fe1 C12 C11 . . . . -161.2(4) ?
    C7 Fe1 C12 C11 . . . . 118.3(3) ?
    C13 Fe1 C12 C11 . . . . -118.7(4) ?
    C8 Fe1 C12 C11 . . . . 161.3(3) ?
    C11 C12 C13 C14 . . . . 0.4(5) ?
    Fe1 C12 C13 C14 . . . . -59.1(3) ?
    C11 C12 C13 Fe1 . . . . 59.5(3) ?
    C15 Fe1 C13 C14 . . . . 36.9(3) ?
    C10 Fe1 C13 C14 . . . . -40.8(6) ?
    C6 Fe1 C13 C14 . . . . 158.3(5) ?
    C11 Fe1 C13 C14 . . . . 81.0(3) ?
    C9 Fe1 C13 C14 . . . . -78.2(3) ?
    C7 Fe1 C13 C14 . . . . -163.3(3) ?
    C12 Fe1 C13 C14 . . . . 119.0(4) ?
    C8 Fe1 C13 C14 . . . . -121.2(3) ?
    C15 Fe1 C13 C12 . . . . -82.1(3) ?
    C10 Fe1 C13 C12 . . . . -159.8(4) ?
    C14 Fe1 C13 C12 . . . . -119.0(4) ?
    C6 Fe1 C13 C12 . . . . 39.3(7) ?
    C11 Fe1 C13 C12 . . . . -38.1(3) ?
    C9 Fe1 C13 C12 . . . . 162.8(3) ?
    C7 Fe1 C13 C12 . . . . 77.7(3) ?
    C8 Fe1 C13 C12 . . . . 119.8(3) ?
    C12 C13 C14 C15 . . . . 0.2(5) ?
    Fe1 C13 C14 C15 . . . . -59.0(3) ?
    C12 C13 C14 Fe1 . . . . 59.2(3) ?
    C10 Fe1 C14 C15 . . . . -77.8(3) ?
    C6 Fe1 C14 C15 . . . . -44.1(5) ?
    C11 Fe1 C14 C15 . . . . 38.3(3) ?
    C9 Fe1 C14 C15 . . . . -120.1(3) ?
    C7 Fe1 C14 C15 . . . . 167.7(5) ?
    C12 Fe1 C14 C15 . . . . 82.4(3) ?
    C13 Fe1 C14 C15 . . . . 120.2(4) ?
    C8 Fe1 C14 C15 . . . . -161.1(3) ?
    C15 Fe1 C14 C13 . . . . -120.2(4) ?
    C10 Fe1 C14 C13 . . . . 162.0(3) ?
    C6 Fe1 C14 C13 . . . . -164.3(3) ?
    C11 Fe1 C14 C13 . . . . -82.0(3) ?
    C9 Fe1 C14 C13 . . . . 119.7(3) ?
    C7 Fe1 C14 C13 . . . . 47.5(7) ?
    C12 Fe1 C14 C13 . . . . -37.8(3) ?
    C8 Fe1 C14 C13 . . . . 78.6(3) ?
    C13 C14 C15 C11 . . . . -0.7(5) ?
    Fe1 C14 C15 C11 . . . . -60.4(3) ?
    C13 C14 C15 Fe1 . . . . 59.7(3) ?
    C12 C11 C15 C14 . . . . 0.9(5) ?
    Fe1 C11 C15 C14 . . . . 60.6(3) ?
    C12 C11 C15 Fe1 . . . . -59.6(3) ?
    C10 Fe1 C15 C14 . . . . 118.6(3) ?
    C6 Fe1 C15 C14 . . . . 160.5(3) ?
    C11 Fe1 C15 C14 . . . . -118.5(4) ?
    C9 Fe1 C15 C14 . . . . 77.9(3) ?
    C7 Fe1 C15 C14 . . . . -169.8(4) ?
    C12 Fe1 C15 C14 . . . . -80.6(3) ?
    C13 Fe1 C15 C14 . . . . -36.9(3) ?
    C8 Fe1 C15 C14 . . . . 48.8(6) ?
    C10 Fe1 C15 C11 . . . . -122.9(3) ?
    C14 Fe1 C15 C11 . . . . 118.5(4) ?
    C6 Fe1 C15 C11 . . . . -80.9(3) ?
    C9 Fe1 C15 C11 . . . . -163.6(3) ?
    C7 Fe1 C15 C11 . . . . -51.3(6) ?
    C12 Fe1 C15 C11 . . . . 37.9(3) ?
    C13 Fe1 C15 C11 . . . . 81.7(3) ?
    C8 Fe1 C15 C11 . . . . 167.4(4) ?
    C4 C3 C17 C18 . . . . 126.9(4) ?
    C2 C3 C17 C18 . . . . -49.8(5) ?
    C4 C3 C17 C22 . . . . -51.3(5) ?
    C2 C3 C17 C22 . . . . 131.9(4) ?
    C22 C17 C18 C19 . . . . 1.1(6) ?
    C3 C17 C18 C19 . . . . -177.2(4) ?
    C17 C18 C19 C20 . . . . -0.2(6) ?
    C18 C19 C20 C21 . . . . -1.1(6) ?
    C18 C19 C20 Cl1 . . . . 178.5(3) ?
    C19 C20 C21 C22 . . . . 1.5(6) ?
    Cl1 C20 C21 C22 . . . . -178.0(3) ?
    C20 C21 C22 C17 . . . . -0.7(6) ?
    C18 C17 C22 C21 . . . . -0.6(6) ?
    C3 C17 C22 C21 . . . . 177.7(3) ?
loop_
    _geom_hbond_atom_site_label_D
    _geom_hbond_atom_site_label_H
    _geom_hbond_atom_site_label_A
    _geom_hbond_site_symmetry_A
    _geom_hbond_distance_DH
    _geom_hbond_distance_HA
    _geom_hbond_distance_DA
    _geom_hbond_angle_DHA
    N2 H2B N3 3_666 0.86 2.28 3.047(5) 148.9
