# Supplementary material for: 2-Amino-4-(4-chloro­phen­yl)-6-ferro­cenylpyridine-3-carbonitrile
Source: Acta Crystallogr Sect E Struct Rep Online. 2008 Apr 26;64(Pt 5):m730. doi: 10.1107/S1600536808008714 (PMC2961127; doi:10.1107/S1600536808008714)
Supplement: Supplementary file 2 [file e-64-0m730-Isup2.hkl]

# 
# h,k,l, Fc-squared, Fo-squared, sigma(Fo-squared) and status flag 
# 
data_I
_shelx_title ' 070510a in P2(1)/n' 
_shelx_refln_list_code          4 
_shelx_F_calc_maximum      282.10 
_exptl_crystal_F_000       848.00 
_reflns_d_resolution_high  0.8407 
 
loop_ 
 _symmetry_equiv_pos_as_xyz 
 'x, y, z' 
 '-x+1/2, y+1/2, -z+1/2' 
 '-x, -y, -z' 
 'x-1/2, -y-1/2, z-1/2' 
 
_cell_length_a    12.1517 
_cell_length_b     7.4214 
_cell_length_c    20.7419 
_cell_angle_alpha  90.000 
_cell_angle_beta   97.691 
_cell_angle_gamma  90.000 
 
_shelx_F_squared_multiplier     1.000 
 
loop_ 
 _refln_index_h 
 _refln_index_k 
 _refln_index_l 
 _refln_F_squared_calc 
 _refln_F_squared_meas 
 _refln_F_squared_sigma 
 _refln_observed_status 
   2   0   0     1478.91     1552.07     26.82 o 
   4   0   0     5936.69     5697.79    106.11 o 
   6   0   0      135.54      139.14     33.30 o 
   8   0   0     4453.14     4436.49     80.73 o 
  10   0   0      382.01      422.47     35.82 o 
  12   0   0      179.49      187.96     31.26 o 
  14   0   0      569.38      577.83     72.19 o 
   1   1   0     5585.15     6048.14    150.27 o 
   2   1   0      179.13      201.65     14.67 o 
   3   1   0      618.64      659.26     13.95 o 
   4   1   0      354.91      406.21     12.43 o 
   5   1   0     9074.16     8953.16     98.91 o 
   6   1   0      177.16      175.33     10.37 o 
   7   1   0     3291.22     3349.29     37.39 o 
   8   1   0       30.10       30.64     12.81 o 
   9   1   0     1487.16     1434.37     33.04 o 
  10   1   0       23.01       23.24     15.92 o 
  11   1   0      717.83      649.33     27.10 o 
  12   1   0       60.67       85.93     18.42 o 
  13   1   0      263.18      243.37     24.76 o 
  14   1   0       55.06       26.97     26.18 o 
   0   2   0      460.82      436.47     26.94 o 
   1   2   0     1981.06     2099.30     29.33 o 
   2   2   0    18987.97    19457.92    186.32 o 
   3   2   0      205.95      237.23     20.90 o 
   4   2   0     9622.98     9806.86    162.79 o 
   5   2   0      189.24      262.21     13.07 o 
   6   2   0      676.81      761.48     19.49 o 
   7   2   0     1810.16     1671.02     26.55 o 
   8   2   0       22.54       43.07     13.76 o 
   9   2   0      418.10      432.29     23.68 o 
  10   2   0      224.08      237.22     21.29 o 
  11   2   0       54.36       64.05     17.16 o 
  12   2   0        0.57       -5.22     21.61 o 
  13   2   0      246.19      226.37     30.03 o 
   1   3   0     1269.63     1382.63     30.68 o 
   2   3   0     7967.97     7811.88     72.90 o 
   3   3   0      127.60      169.79     12.53 o 
   4   3   0     1406.18     1491.05     28.87 o 
   5   3   0     2801.78     2803.59     49.16 o 
   6   3   0     2571.22     2379.03     41.09 o 
   7   3   0      680.39      722.50     55.32 o 
   8   3   0      181.72      206.31     40.28 o 
   9   3   0       25.32       28.79     16.27 o 
  10   3   0      894.74      895.80     46.53 o 
  11   3   0       24.41       33.58     24.70 o 
  12   3   0      160.10      165.44     33.72 o 
  13   3   0       29.56        2.26     44.41 o 
   0   4   0      248.79      273.27     26.53 o 
   1   4   0      158.28      211.67     18.76 o 
   2   4   0        0.18       -0.97     10.03 o 
   3   4   0     5144.13     5090.18     62.42 o 
   4   4   0     2377.74     2384.68     53.03 o 
   5   4   0      491.84      469.67     21.17 o 
   6   4   0       16.64       15.89     11.24 o 
   7   4   0     2651.83     2565.91     41.54 o 
   8   4   0        3.93      -13.35     20.02 o 
   9   4   0      293.23      339.55     34.81 o 
  10   4   0        7.56       23.01     24.85 o 
  11   4   0      978.40     1002.58     49.25 o 
  12   4   0       13.68       -1.31     27.96 o 
   1   5   0      164.76      188.31     15.54 o 
   2   5   0     2273.75     2138.18     35.55 o 
   3   5   0     1632.30     1647.44     31.62 o 
   4   5   0      170.66      198.36     20.73 o 
   5   5   0      515.93      528.10     26.45 o 
   6   5   0       17.10       19.59     15.98 o 
   7   5   0        0.70        5.72     15.71 o 
   8   5   0        5.07        1.53     20.20 o 
   9   5   0      545.14      600.54     39.84 o 
  10   5   0       12.57       15.38     25.79 o 
  11   5   0       16.97       39.63     27.04 o 
   0   6   0      630.95      687.52     45.48 o 
   1   6   0      163.35      196.53     21.60 o 
   2   6   0        0.30        1.91     17.00 o 
   3   6   0      399.42      423.97     28.32 o 
   4   6   0     1543.11     1528.99     41.41 o 
   5   6   0       90.97       79.87     20.05 o 
   6   6   0       17.84       28.30     17.32 o 
   7   6   0       10.10       19.80     17.27 o 
   8   6   0      250.65      208.69     45.55 o 
   9   6   0       79.26       82.56     27.13 o 
  10   6   0        0.94       -0.84     25.80 o 
   1   7   0      606.33      701.55     41.71 o 
   2   7   0       59.01       92.15     21.74 o 
   3   7   0       22.07       32.24     22.81 o 
   4   7   0       34.38       51.07     21.05 o 
   5   7   0      670.32      737.92     33.96 o 
   6   7   0      170.61      204.82     31.62 o 
   7   7   0      102.56       92.69     23.24 o 
   8   7   0      151.13      185.98     45.90 o 
   0   8   0     1301.50     1312.31     79.51 o 
   1   8   0      744.95      759.89     58.50 o 
   2   8   0      401.29      451.24     44.71 o 
   3   8   0      386.98      490.97     87.60 o 
   4   8   0      606.18      637.54     44.20 o 
   5   8   0        2.02       21.18     28.39 o 
   6   8   0        1.38      -10.65     20.48 o 
 -13   0   1      621.52      543.91     40.08 o 
 -11   0   1      396.78      438.49     36.04 o 
  -9   0   1      298.38      358.99     31.29 o 
  -7   0   1     7645.63     7539.61    112.37 o 
  -5   0   1      805.21      874.66     38.71 o 
  -3   0   1    39405.71    37421.90   1520.84 o 
  -1   0   1       46.70       58.41      5.63 o 
   1   0   1    12129.90    11682.16    175.34 o 
   3   0   1      581.63      554.23     26.28 o 
   5   0   1     6640.70     6711.00     74.01 o 
   7   0   1     2169.89     2044.75     63.78 o 
   9   0   1     2096.48     1899.11     53.06 o 
  11   0   1      783.59      793.63     49.72 o 
  13   0   1     1154.75     1145.80     50.38 o 
 -14   1   1        0.02       -7.05     18.40 o 
 -13   1   1        0.60        4.03     18.38 o 
 -12   1   1      742.68      754.78     29.14 o 
 -11   1   1       86.58       76.59     17.28 o 
 -10   1   1        0.20        1.83     14.75 o 
  -9   1   1      139.90      166.66     17.53 o 
  -8   1   1     1770.53     1753.09     34.27 o 
  -7   1   1     1485.01     1537.92     30.26 o 
  -6   1   1       97.13      126.32      7.07 o 
  -5   1   1     3541.05     3510.11     31.29 o 
  -4   1   1      254.12      254.97      8.76 o 
  -3   1   1        0.39       -5.60      6.16 o 
  -2   1   1    32341.76    31923.06    306.59 o 
  -1   1   1      555.05      559.55     12.11 o 
   0   1   1     5719.03     5909.60     59.79 o 
   1   1   1     4563.76     4498.21    136.97 o 
   2   1   1    26024.36    26178.07    308.77 o 
   3   1   1      805.52      760.90     14.85 o 
   4   1   1     1199.98     1245.31     18.47 o 
   5   1   1      152.50      209.26     10.58 o 
   6   1   1     7583.44     7604.03     67.55 o 
   7   1   1      494.35      459.95     15.29 o 
   8   1   1      938.86      894.02     26.02 o 
   9   1   1        9.38        7.53     13.84 o 
  10   1   1       55.71       60.83     16.54 o 
  11   1   1      187.48      234.07     21.19 o 
  12   1   1       48.22       24.16     17.68 o 
  13   1   1        0.95      -10.00     17.44 o 
  14   1   1      123.53      145.02     50.28 o 
 -14   2   1       44.92       75.31     31.51 o 
 -13   2   1        5.35        6.55     26.07 o 
 -12   2   1      104.73      112.39     20.20 o 
 -11   2   1       10.32       -1.84     15.28 o 
 -10   2   1     1303.00     1304.70     33.62 o 
  -9   2   1      757.46      738.92     26.53 o 
  -8   2   1      240.43      296.08     19.56 o 
  -7   2   1     2825.82     2760.13     32.35 o 
  -6   2   1      255.66      256.19     14.24 o 
  -5   2   1      337.58      342.84     12.55 o 
  -4   2   1      271.29      293.93     12.57 o 
  -3   2   1      109.16       89.16     10.66 o 
  -2   2   1      268.51      310.46     28.46 o 
  -1   2   1      656.34      600.28     15.93 o 
   0   2   1       20.87       31.85     15.43 o 
   1   2   1     1012.75     1053.91     31.60 o 
   2   2   1     3550.28     3714.00     44.01 o 
   3   2   1      516.83      511.56     15.80 o 
   4   2   1      508.33      413.63     16.07 o 
   5   2   1        6.02       17.54      8.57 o 
   6   2   1     3794.23     3712.30     71.53 o 
   7   2   1      744.28      724.14     19.36 o 
   8   2   1      608.79      600.91     24.10 o 
   9   2   1     1536.93     1476.46     34.34 o 
  10   2   1      287.05      348.79     23.44 o 
  11   2   1        2.79       -4.79     23.06 o 
  12   2   1      331.48      274.28     33.17 o 
  13   2   1      245.39      258.36     30.89 o 
 -13   3   1      117.02      107.64     31.10 o 
 -12   3   1        3.25       18.38     27.05 o 
 -11   3   1       47.24       24.99     25.50 o 
 -10   3   1       48.07       62.75     18.36 o 
  -9   3   1      331.00      379.30     27.97 o 
  -8   3   1      297.21      314.74     34.90 o 
  -7   3   1        9.06        2.54      9.19 o 
  -6   3   1     1177.81     1167.24     33.15 o 
  -5   3   1     4638.78     4408.58     72.33 o 
  -4   3   1        0.74        6.41      9.45 o 
  -3   3   1     5713.88     5930.45     69.23 o 
  -2   3   1      520.46      502.23     20.42 o 
  -1   3   1     2882.46     2729.35     46.64 o 
   0   3   1       59.41       77.04     10.31 o 
   1   3   1      309.86      282.62     15.44 o 
   2   3   1     2920.97     3141.49     48.89 o 
   3   3   1      684.13      543.59     17.79 o 
   4   3   1       17.54       14.67      9.36 o 
   5   3   1      100.31      116.46     13.12 o 
   6   3   1      529.81      508.58     18.58 o 
   7   3   1      848.08      750.49     27.28 o 
   8   3   1       35.27       29.95     15.19 o 
   9   3   1      613.00      568.26     50.31 o 
  10   3   1        0.37      -20.10     22.47 o 
  11   3   1      806.27      794.85     45.57 o 
  12   3   1       67.27       61.09     30.55 o 
  13   3   1      269.57      294.00     76.42 o 
 -12   4   1        4.46       16.27     27.60 o 
 -11   4   1      353.08      424.83     40.57 o 
 -10   4   1     1802.64     1849.95     73.50 o 
  -9   4   1      383.82      398.55     58.72 o 
  -8   4   1       47.25       55.48     23.57 o 
  -7   4   1      295.08      329.29     18.94 o 
  -6   4   1     2089.67     2027.47     34.06 o 
  -5   4   1      602.75      661.21     20.48 o 
  -4   4   1      479.94      446.72     17.68 o 
  -3   4   1     2741.86     2814.97     42.53 o 
  -2   4   1     1034.47      963.08     25.38 o 
  -1   4   1       52.02       26.31     11.01 o 
   0   4   1     3127.94     2990.28     44.43 o 
   1   4   1     2228.83     2311.70     53.39 o 
   2   4   1     5038.31     5044.49     63.58 o 
   3   4   1      543.61      558.65     21.22 o 
   4   4   1     8643.86     8332.21    436.48 o 
   5   4   1      957.89      901.58     33.64 o 
   6   4   1     1133.98     1074.35     38.51 o 
   7   4   1       36.06       30.21     17.50 o 
   8   4   1      801.35      759.96     40.35 o 
   9   4   1       35.27       37.68     24.45 o 
  10   4   1      124.47      156.75     31.35 o 
  11   4   1        4.85      -16.94     25.29 o 
  12   4   1      193.67      232.77     35.89 o 
 -11   5   1        5.63        5.59     25.76 o 
 -10   5   1        0.17        0.26     23.56 o 
  -9   5   1      147.47      228.54     36.49 o 
  -8   5   1       28.38       49.86     22.01 o 
  -7   5   1      446.93      420.91     26.04 o 
  -6   5   1       13.22       -3.55     16.17 o 
  -5   5   1      709.58      678.61     31.59 o 
  -4   5   1      610.48      611.22     22.61 o 
  -3   5   1      442.93      398.84     19.25 o 
  -2   5   1      124.15      142.99     16.38 o 
  -1   5   1     2204.29     2129.60     55.95 o 
   0   5   1      599.14      524.99     23.02 o 
   1   5   1      630.32      604.39     23.59 o 
   2   5   1     1645.03     1594.69     46.51 o 
   3   5   1      404.52      443.98     30.85 o 
   4   5   1       86.96       64.66     20.26 o 
   5   5   1        0.18        5.78     20.43 o 
   6   5   1      412.12      442.10     33.40 o 
   7   5   1       13.00       13.10     16.42 o 
   8   5   1       59.55       73.50     24.34 o 
   9   5   1      461.62      518.44     42.12 o 
  10   5   1      153.25      164.91     32.15 o 
  11   5   1      385.94      466.44     42.72 o 
 -10   6   1      213.85      272.03     37.69 o 
  -9   6   1        1.62       -9.11     23.23 o 
  -8   6   1      173.76      178.06     42.71 o 
  -7   6   1      264.93      322.31     31.33 o 
  -6   6   1        0.48        0.29     17.11 o 
  -5   6   1        1.04      -17.23     15.94 o 
  -4   6   1       84.56      102.91     27.21 o 
  -3   6   1      758.37      751.30     30.86 o 
  -2   6   1        4.80        0.61     15.96 o 
  -1   6   1      214.02      237.38     18.88 o 
   0   6   1      618.34      666.19     32.49 o 
   1   6   1      420.01      463.26     28.42 o 
   2   6   1       24.79       26.89     18.07 o 
   3   6   1       13.13       20.14     17.62 o 
   4   6   1       58.80       62.13     19.07 o 
   5   6   1       63.44       69.33     20.23 o 
   6   6   1      151.34      212.74     24.07 o 
   7   6   1       50.57       25.00     17.94 o 
   8   6   1       21.02       14.72     34.24 o 
   9   6   1      138.09      197.19     44.76 o 
  10   6   1       41.18       35.35     27.89 o 
  -8   7   1      611.06      680.36     58.69 o 
  -7   7   1        0.52      -16.85     18.38 o 
  -6   7   1       50.09       41.82     27.29 o 
  -5   7   1       79.03      108.92     23.22 o 
  -4   7   1      772.95      778.69     34.29 o 
  -3   7   1        8.45        5.43     17.84 o 
  -2   7   1      229.00      337.27     37.56 o 
  -1   7   1      586.44      572.90     39.86 o 
   0   7   1       36.71       18.37     23.12 o 
   1   7   1      126.24      152.33     23.56 o 
   2   7   1     1381.61     1426.44     41.69 o 
   3   7   1       60.09       97.44     21.12 o 
   4   7   1      531.67      536.20     30.81 o 
   5   7   1       12.73       11.24     21.59 o 
   6   7   1      978.72      990.51     60.76 o 
   7   7   1       34.25       22.13     21.14 o 
   8   7   1      231.07      241.53     49.10 o 
  -6   8   1       28.18       33.96     22.76 o 
  -5   8   1       56.14       77.61     31.23 o 
  -4   8   1       99.29      110.46     30.86 o 
  -3   8   1      976.29     1017.83     51.63 o 
  -2   8   1       81.15      126.00     33.06 o 
  -1   8   1       10.46       28.94     27.75 o 
   0   8   1      266.86      355.82     40.63 o 
   1   8   1      226.63      363.13     43.09 o 
   2   8   1      127.02      145.16     33.31 o 
   3   8   1       22.65       29.86     26.80 o 
   4   8   1       21.94      104.00     30.59 o 
   5   8   1      200.19      248.82     59.10 o 
 -14   0   2      113.91      162.33     35.90 o 
 -12   0   2      596.64      608.65     44.65 o 
 -10   0   2     1306.92     1316.96     47.50 o 
  -8   0   2      189.41      177.43     23.42 o 
  -6   0   2     6071.52     5942.46     90.62 o 
  -4   0   2     5851.50     5694.95     80.79 o 
  -2   0   2    16861.77    16770.26    229.81 o 
   0   0   2      203.13      214.62      9.17 o 
   2   0   2    19962.05    19174.94    198.83 o 
   4   0   2     3575.47     3650.50     45.02 o 
   6   0   2     6926.85     6858.57     78.19 o 
   8   0   2     1632.39     1596.53     68.47 o 
  10   0   2      761.32      763.43     52.12 o 
  12   0   2       37.55        7.34     24.22 o 
  14   0   2       93.50      129.14     35.80 o 
 -14   1   2       15.56       17.53     32.14 o 
 -13   1   2       52.34       54.71     20.28 o 
 -12   1   2       60.09       70.21     20.72 o 
 -11   1   2      175.36      195.95     20.92 o 
 -10   1   2     1159.90     1156.90     31.87 o 
  -9   1   2       28.88       40.77     14.75 o 
  -8   1   2     1305.07     1247.93     29.12 o 
  -7   1   2       71.34       72.89     12.37 o 
  -6   1   2       69.90      101.24      6.70 o 
  -5   1   2     2220.46     2107.59     21.96 o 
  -4   1   2     3520.99     3826.99     44.36 o 
  -3   1   2     4973.99     5313.21     50.93 o 
  -2   1   2    39662.41    39283.23    381.35 o 
  -1   1   2     3304.98     3432.52     53.39 o 
   0   1   2     1728.07     1857.10     20.65 o 
   1   1   2     8088.05     8383.95    230.10 o 
   2   1   2     9983.14     9993.89     86.50 o 
   3   1   2      522.16      575.37     29.79 o 
   4   1   2      724.58      674.94     14.57 o 
   5   1   2      951.96      836.24     16.99 o 
   6   1   2        0.03        6.69      8.08 o 
   7   1   2      441.39      439.56     15.78 o 
   8   1   2      151.52      176.51     16.87 o 
   9   1   2       96.41      121.49     17.02 o 
  10   1   2       66.15       72.82     17.53 o 
  11   1   2      483.92      518.35     26.28 o 
  12   1   2      285.81      286.49     23.97 o 
  13   1   2      126.73       95.02     25.05 o 
  14   1   2       54.87      -10.63     38.89 o 
 -14   2   2       23.10       20.02     28.02 o 
 -13   2   2      172.70      240.50     27.95 o 
 -12   2   2       88.94      125.36     22.88 o 
 -11   2   2       22.01       15.93     18.01 o 
 -10   2   2       33.00       36.10     18.18 o 
  -9   2   2      224.78      206.84     21.99 o 
  -8   2   2      411.33      397.79     23.74 o 
  -7   2   2        0.53      -11.01      7.34 o 
  -6   2   2      661.38      626.31     15.38 o 
  -5   2   2      512.50      408.30     15.24 o 
  -4   2   2      747.29      718.38     20.40 o 
  -3   2   2     3941.59     4344.66     52.05 o 
  -2   2   2     1590.17     1602.16     26.48 o 
  -1   2   2     5488.54     5633.12     62.17 o 
   0   2   2      874.71      851.96     19.04 o 
   1   2   2     2855.22     2687.70     35.76 o 
   2   2   2     1588.65     1640.61     24.78 o 
   3   2   2     2593.19     2488.99     46.29 o 
   4   2   2     3804.62     4051.83     73.71 o 
   5   2   2       29.08        9.38      8.33 o 
   6   2   2      787.99      780.29     19.09 o 
   7   2   2      483.78      478.28     20.72 o 
   8   2   2        1.29       -6.85     12.62 o 
   9   2   2        9.69       19.39     14.79 o 
  10   2   2      132.20      132.02     18.77 o 
  11   2   2       53.67       38.18     22.55 o 
  12   2   2      119.52      111.62     25.25 o 
  13   2   2      232.48      173.95     28.77 o 
 -13   3   2       53.99       50.51     51.60 o 
 -12   3   2      811.92      851.17     46.53 o 
 -11   3   2        0.32       -9.78     23.06 o 
 -10   3   2      210.83      262.29     25.00 o 
  -9   3   2        6.69       44.34     17.69 o 
  -8   3   2     1806.76     1848.33     53.38 o 
  -7   3   2        1.42       -1.00      9.40 o 
  -6   3   2     7580.68     7477.40    142.22 o 
  -5   3   2     3737.13     3883.85     45.92 o 
  -4   3   2    11220.33    10997.23    116.75 o 
  -3   3   2       72.52       95.97     13.83 o 
  -2   3   2      495.25      410.68     33.23 o 
  -1   3   2     2969.30     2941.20     48.84 o 
   0   3   2       62.67       69.95     10.09 o 
   1   3   2       17.93        3.26      7.99 o 
   2   3   2      761.33      865.15     25.75 o 
   3   3   2     1880.67     2048.00     44.54 o 
   4   3   2     4210.76     4332.42     58.23 o 
   5   3   2      143.70      220.57     14.98 o 
   6   3   2       99.88      126.34     14.39 o 
   7   3   2       20.04       24.07     12.18 o 
   8   3   2     2726.92     2695.21     67.19 o 
   9   3   2      141.80      185.96     29.39 o 
  10   3   2      126.40      147.87     30.38 o 
  11   3   2      236.24      181.74     35.84 o 
  12   3   2      429.13      469.54     43.97 o 
  13   3   2       54.01        8.61     26.51 o 
 -12   4   2        4.07      -27.69     27.81 o 
 -11   4   2      111.57      135.03     30.75 o 
 -10   4   2        0.60        9.33     22.86 o 
  -9   4   2      777.17      874.81     98.02 o 
  -8   4   2        0.50       -6.98     14.68 o 
  -7   4   2      280.13      284.13     21.15 o 
  -6   4   2      380.26      413.17     19.53 o 
  -5   4   2     4186.35     4186.28     51.49 o 
  -4   4   2       32.52       52.12     12.35 o 
  -3   4   2     4527.45     4544.56     69.33 o 
  -2   4   2      609.99      596.34     21.97 o 
  -1   4   2     4677.21     4569.81     69.51 o 
   0   4   2       11.92        3.54     10.30 o 
   1   4   2     1227.88     1206.93     36.57 o 
   2   4   2      282.12      321.81     41.10 o 
   3   4   2     7141.36     7047.44     82.09 o 
   4   4   2      326.21      307.01     30.25 o 
   5   4   2      543.93      516.20     30.25 o 
   6   4   2       26.79       51.62     21.12 o 
   7   4   2      306.14      393.06     26.63 o 
   8   4   2       81.99       87.31     34.72 o 
   9   4   2      443.49      506.47     40.83 o 
  10   4   2       77.15      137.27     29.66 o 
  11   4   2       33.68        7.69     26.31 o 
  12   4   2        0.04        5.36     25.82 o 
 -11   5   2      147.15      199.97     34.11 o 
 -10   5   2      374.60      412.36     39.99 o 
  -9   5   2        8.33       19.33     22.84 o 
  -8   5   2      861.77      836.24     77.18 o 
  -7   5   2       12.45       10.89     15.73 o 
  -6   5   2       41.14       42.95     17.01 o 
  -5   5   2      362.93      351.26     34.47 o 
  -4   5   2     1228.53     1265.89     32.51 o 
  -3   5   2     2643.99     2496.58     44.94 o 
  -2   5   2     1029.96      942.19     28.57 o 
  -1   5   2     1535.54     1468.63     33.35 o 
   0   5   2       12.42       14.37     12.70 o 
   1   5   2       19.47       18.19     12.72 o 
   2   5   2       98.32       88.33     24.76 o 
   3   5   2      287.19      336.61     29.29 o 
   4   5   2      537.60      512.72     42.02 o 
   5   5   2     2061.52     1910.59     78.50 o 
   6   5   2      432.33      478.09     35.57 o 
   7   5   2        5.54       19.62     21.52 o 
   8   5   2      224.24      306.07     34.73 o 
   9   5   2      336.34      344.28     43.99 o 
  10   5   2       32.05       47.04     27.12 o 
  11   5   2       45.25       56.00     27.11 o 
 -10   6   2      470.43      587.17     45.85 o 
  -9   6   2       52.73      104.42     27.56 o 
  -8   6   2      204.85      228.62     43.82 o 
  -7   6   2        5.23        5.94     16.72 o 
  -6   6   2      121.14      120.59     20.99 o 
  -5   6   2      371.96      410.28     28.24 o 
  -4   6   2      363.61      394.35     27.66 o 
  -3   6   2       21.10       49.99     18.82 o 
  -2   6   2      231.84      261.80     19.99 o 
  -1   6   2     1052.13     1003.99     31.50 o 
   0   6   2      272.66      335.08     39.58 o 
   1   6   2      132.31      203.09     26.94 o 
   2   6   2      343.64      367.34     33.25 o 
   3   6   2      422.20      460.70     36.26 o 
   4   6   2       26.41        9.15     21.94 o 
   5   6   2      174.72      167.87     28.18 o 
   6   6   2      123.03      103.15     26.14 o 
   7   6   2        3.63       -1.55     17.41 o 
   8   6   2        5.19       20.35     32.85 o 
   9   6   2        2.38       31.19     23.96 o 
  10   6   2      689.43      780.22     47.16 o 
  -8   7   2        5.30       28.40     32.92 o 
  -7   7   2      255.73      276.39     34.94 o 
  -6   7   2       43.75       61.86     26.00 o 
  -5   7   2      107.21      136.63     23.33 o 
  -4   7   2        5.77        2.47     18.18 o 
  -3   7   2      128.49      185.95     31.23 o 
  -2   7   2      571.77      599.82     38.46 o 
  -1   7   2       68.10       82.25     33.02 o 
   0   7   2       97.45      126.09     28.30 o 
   1   7   2     1174.69     1149.22     38.07 o 
   2   7   2      162.94      183.72     24.95 o 
   3   7   2      576.68      636.76     31.51 o 
   4   7   2        0.24      -10.52     18.24 o 
   5   7   2      515.59      526.92     30.98 o 
   6   7   2       17.32       19.47     19.98 o 
   7   7   2       26.12       28.95     21.33 o 
   8   7   2       12.92      -24.03     32.01 o 
  -6   8   2      211.39      188.00     70.70 o 
  -5   8   2      154.68      190.52     56.08 o 
  -4   8   2      505.89      452.89    192.09 o 
  -3   8   2      140.51      145.18     34.23 o 
  -2   8   2      118.85      139.04     33.36 o 
  -1   8   2      440.34      479.82     44.81 o 
   0   8   2       17.23       34.55     26.79 o 
   1   8   2      415.37      477.19     44.42 o 
   2   8   2        7.97       20.41     26.08 o 
   3   8   2        5.45       31.62     26.25 o 
   4   8   2      137.16      141.34     25.74 o 
   5   8   2      268.94      233.41     46.54 o 
 -13   0   3      250.59      284.63     36.41 o 
 -11   0   3      517.59      545.87     37.26 o 
  -9   0   3      215.68      246.83     27.85 o 
  -7   0   3     3965.19     3671.90     75.86 o 
  -5   0   3     2550.84     2477.84     47.21 o 
  -3   0   3       36.05       55.65     16.73 o 
  -1   0   3     4519.37     4424.48     81.59 o 
   1   0   3     2291.94     2161.02     27.39 o 
   3   0   3     1991.45     1993.42     30.33 o 
   5   0   3      188.85      257.77     14.78 o 
   7   0   3     7324.02     7219.42     84.02 o 
   9   0   3      132.87      159.38     32.98 o 
  11   0   3      968.24      953.81     42.93 o 
  13   0   3        2.17        5.24     25.16 o 
 -14   1   3      374.60      354.16     31.05 o 
 -13   1   3       56.94       46.68     18.60 o 
 -12   1   3      317.44      302.51     29.11 o 
 -11   1   3      216.73      243.56     21.65 o 
 -10   1   3       21.67       11.32     14.94 o 
  -9   1   3      715.28      748.14     25.66 o 
  -8   1   3      234.43      319.49     19.19 o 
  -7   1   3      846.62      827.32     23.17 o 
  -6   1   3     4834.78     4650.14     45.39 o 
  -5   1   3     3514.40     3567.89     36.34 o 
  -4   1   3       58.45       63.95      7.31 o 
  -3   1   3       99.00      115.79      8.71 o 
  -2   1   3     7821.89     7832.75     80.69 o 
  -1   1   3     1329.64     1292.15     21.03 o 
   0   1   3     3506.20     3624.21     32.04 o 
   1   1   3    19632.38    19120.65    182.61 o 
   2   1   3     6253.00     6084.15     68.67 o 
   3   1   3      404.85      371.72     10.88 o 
   4   1   3      255.45      253.80     11.33 o 
   5   1   3      791.71      758.47     17.01 o 
   6   1   3       24.76       14.91      8.88 o 
   7   1   3        0.81        0.24      9.20 o 
   8   1   3      826.15      752.35     24.87 o 
   9   1   3      366.27      450.88     28.78 o 
  10   1   3       96.62       84.11     17.82 o 
  11   1   3      221.73      242.25     22.02 o 
  12   1   3      218.33      272.95     30.65 o 
  13   1   3       28.14       -5.72     20.79 o 
 -14   2   3       72.67       49.63     30.84 o 
 -13   2   3       23.55       52.67     21.47 o 
 -12   2   3      502.58      473.32     29.55 o 
 -11   2   3       29.85       22.35     17.51 o 
 -10   2   3      261.93      264.95     24.38 o 
  -9   2   3      895.68      854.02     31.21 o 
  -8   2   3     1449.69     1297.11     34.18 o 
  -7   2   3      752.08      699.44     16.79 o 
  -6   2   3       31.26       21.29      9.28 o 
  -5   2   3      986.24     1066.11     21.48 o 
  -4   2   3     8144.56     7975.20    106.53 o 
  -3   2   3       57.94       71.61     10.10 o 
  -2   2   3      768.25      729.99     19.07 o 
  -1   2   3       70.92       43.84     10.68 o 
   0   2   3     2443.84     2393.28     33.53 o 
   1   2   3     4125.18     3912.00     60.58 o 
   2   2   3      240.75      297.47     19.13 o 
   3   2   3      235.43      216.11     18.20 o 
   4   2   3     2794.75     3044.74     40.86 o 
   5   2   3      317.19      338.82     15.06 o 
   6   2   3       20.71       20.24      9.24 o 
   7   2   3     1352.48     1266.19     33.76 o 
   8   2   3      108.13      124.02     16.18 o 
   9   2   3      316.69      373.93     22.81 o 
  10   2   3      410.79      451.64     32.16 o 
  11   2   3      319.80      333.85     31.21 o 
  12   2   3       11.48      -22.86     20.02 o 
  13   2   3       37.44       22.16     22.20 o 
 -13   3   3      133.01      163.26     37.40 o 
 -12   3   3      231.22      206.57     34.76 o 
 -11   3   3      697.99      701.79     32.66 o 
 -10   3   3      106.63      159.88     22.20 o 
  -9   3   3     1969.05     1961.86     91.20 o 
  -8   3   3      242.42      261.44     22.57 o 
  -7   3   3      873.17      844.09     20.30 o 
  -6   3   3      479.17      490.41     26.43 o 
  -5   3   3     3361.36     3205.15     73.26 o 
  -4   3   3      733.62      708.40     23.33 o 
  -3   3   3     2522.58     2367.36     37.42 o 
  -2   3   3      215.81      249.87     17.82 o 
  -1   3   3      570.07      633.90     17.78 o 
   0   3   3      472.95      518.25     18.13 o 
   1   3   3     6047.33     5948.66     67.18 o 
   2   3   3     1109.96     1094.66     21.66 o 
   3   3   3       30.74       42.18     15.65 o 
   4   3   3      604.47      662.63     19.01 o 
   5   3   3     7363.15     7287.78     87.54 o 
   6   3   3       75.02       72.46     11.81 o 
   7   3   3      107.70      126.57     21.31 o 
   8   3   3       36.68       35.14     24.51 o 
   9   3   3      966.07     1011.24     45.83 o 
  10   3   3       81.96      102.20     32.57 o 
  11   3   3        4.39      -26.88     24.97 o 
  12   3   3       62.39       47.80     29.19 o 
  13   3   3       92.01       88.76     33.78 o 
 -12   4   3      354.43      368.85     40.91 o 
 -11   4   3       23.61       21.71     33.33 o 
 -10   4   3        2.76        5.20     22.40 o 
  -9   4   3       34.03       60.87     18.38 o 
  -8   4   3     2635.48     2607.32     51.98 o 
  -7   4   3        0.10        1.48     10.87 o 
  -6   4   3     4136.24     4021.91     51.50 o 
  -5   4   3     1103.82     1039.03     28.70 o 
  -4   4   3     7175.78     6936.92     84.00 o 
  -3   4   3      656.38      705.27     24.28 o 
  -2   4   3      441.15      452.88     18.43 o 
  -1   4   3     1406.52     1460.86     30.35 o 
   0   4   3    12120.26    11877.74    135.76 o 
   1   4   3        1.04      -12.89      9.41 o 
   2   4   3     1021.62     1181.84     47.98 o 
   3   4   3      711.65      713.32     32.07 o 
   4   4   3     1926.09     1841.39     47.57 o 
   5   4   3       34.61       48.36     24.03 o 
   6   4   3      243.42      223.73     27.35 o 
   7   4   3      148.08      191.35     22.10 o 
   8   4   3       52.26       58.78     25.75 o 
   9   4   3       40.57       50.53     25.80 o 
  10   4   3      380.42      385.81     38.72 o 
  11   4   3      287.10      255.25     35.89 o 
  12   4   3      118.83       81.91     36.32 o 
 -11   5   3      571.74      586.37     45.68 o 
 -10   5   3       57.67       72.43     25.68 o 
  -9   5   3      256.84      319.90     34.25 o 
  -8   5   3        6.79        4.48     19.58 o 
  -7   5   3      156.48      164.99     20.56 o 
  -6   5   3      464.40      478.87     22.09 o 
  -5   5   3       25.83       38.55     16.59 o 
  -4   5   3      189.35      220.26     18.52 o 
  -3   5   3      701.61      708.10     28.78 o 
  -2   5   3     1559.74     1462.42     34.46 o 
  -1   5   3        9.76       14.29     13.62 o 
   0   5   3       18.78       29.30     13.27 o 
   1   5   3     1531.96     1507.13     44.58 o 
   2   5   3     1931.78     1835.62     49.72 o 
   3   5   3        1.03       15.43     19.56 o 
   4   5   3      212.75      255.64     27.63 o 
   5   5   3     1494.89     1421.18     47.42 o 
   6   5   3      129.41      121.70     25.54 o 
   7   5   3      242.86      230.98     41.60 o 
   8   5   3       94.94      146.00     26.56 o 
   9   5   3      292.16      349.12     36.69 o 
  10   5   3       68.17       51.90     26.15 o 
  11   5   3       56.45       80.94     30.13 o 
 -10   6   3       19.29       47.21     42.54 o 
  -9   6   3      157.38      203.85     30.62 o 
  -8   6   3       99.38       81.67     36.11 o 
  -7   6   3       33.50       44.20     19.54 o 
  -6   6   3      181.59      199.42     37.57 o 
  -5   6   3        9.82       -7.88     16.56 o 
  -4   6   3     1222.25     1230.89     41.53 o 
  -3   6   3      532.17      507.78     26.64 o 
  -2   6   3      846.37      862.89     34.42 o 
  -1   6   3      112.08      140.53     24.58 o 
   0   6   3       50.42       61.97     35.14 o 
   1   6   3       45.06       86.44     23.91 o 
   2   6   3       17.37       17.95     22.54 o 
   3   6   3     1341.89     1282.95     47.51 o 
   4   6   3        9.13       17.65     22.52 o 
   5   6   3      145.08      137.69     27.57 o 
   6   6   3        8.84        0.38     22.96 o 
   7   6   3     1214.44     1282.80     51.17 o 
   8   6   3       78.28      107.43     37.29 o 
   9   6   3       13.59       11.08     26.67 o 
  10   6   3      117.14      128.36     31.72 o 
  -8   7   3       21.02       52.29     34.93 o 
  -7   7   3       38.60       39.09     21.49 o 
  -6   7   3      702.65      953.71     68.40 o 
  -5   7   3        8.40       -8.48     18.52 o 
  -4   7   3        3.48       13.80     25.26 o 
  -3   7   3        0.40       13.54     23.96 o 
  -2   7   3     3658.72     3680.45    119.09 o 
  -1   7   3        2.68       18.17     24.88 o 
   0   7   3        5.62        2.00     21.96 o 
   1   7   3       17.27       33.77     29.97 o 
   2   7   3     1185.80     1176.14     48.24 o 
   3   7   3        4.63       12.14     22.84 o 
   4   7   3      145.50      146.97     30.13 o 
   5   7   3       87.34       93.75     28.13 o 
   6   7   3      401.63      342.86     47.81 o 
   7   7   3       89.56       58.53     22.96 o 
   8   7   3      113.82      119.03     43.40 o 
  -6   8   3       13.73        4.40     56.87 o 
  -5   8   3      127.84       98.50     45.76 o 
  -4   8   3       34.42       53.39     30.74 o 
  -3   8   3       66.62       75.94     31.56 o 
  -2   8   3       88.59      108.82     51.67 o 
  -1   8   3       33.51       54.41     27.67 o 
   0   8   3        1.15       42.71     25.91 o 
   1   8   3       16.04       44.53     27.33 o 
   2   8   3       28.54       15.28     27.02 o 
   3   8   3      767.69      686.05     35.59 o 
   4   8   3      147.99      114.03     25.91 o 
   5   8   3       14.09       -7.60     28.19 o 
 -14   0   4      501.15      564.35     70.90 o 
 -12   0   4        5.27       -7.87     23.62 o 
 -10   0   4     1680.06     1522.28     86.77 o 
  -8   0   4     2476.60     2459.55     56.07 o 
  -6   0   4     2674.16     2795.79     54.31 o 
  -4   0   4     2358.23     2250.83     31.82 o 
  -2   0   4      165.88      180.91     11.38 o 
   0   0   4    79578.99    65714.78   1889.83 o 
   2   0   4     7715.61     7681.08     80.72 o 
   4   0   4    11867.82    11331.20    138.74 o 
   6   0   4      169.72      169.27     14.81 o 
   8   0   4     1924.13     1874.88     50.90 o 
  10   0   4       61.81       90.59     25.82 o 
  12   0   4       95.82       86.60     26.48 o 
 -14   1   4        5.10        8.17     20.98 o 
 -13   1   4       94.94      106.38     20.87 o 
 -12   1   4      485.65      478.67     27.37 o 
 -11   1   4        0.02       -2.05     15.15 o 
 -10   1   4      246.67      257.37     21.64 o 
  -9   1   4     1027.94     1002.38     28.74 o 
  -8   1   4      475.37      461.21     21.15 o 
  -7   1   4      852.52      882.29     17.67 o 
  -6   1   4      444.06      425.16     14.11 o 
  -5   1   4     3935.32     3636.32     37.19 o 
  -4   1   4      441.65      406.59     15.05 o 
  -3   1   4      415.78      483.07     19.22 o 
  -2   1   4      693.92      650.16     15.75 o 
  -1   1   4    14516.10    14895.21    125.11 o 
   0   1   4      223.39      267.02     20.90 o 
   1   1   4     3853.15     3947.69     63.01 o 
   2   1   4      885.19      824.08     17.76 o 
   3   1   4      266.82      288.49     10.26 o 
   4   1   4      398.10      409.23     13.86 o 
   5   1   4     1809.38     1792.19     22.75 o 
   6   1   4     2993.12     2830.59     34.62 o 
   7   1   4     2094.23     2071.16     30.58 o 
   8   1   4       25.88       34.04     13.52 o 
   9   1   4     1441.16     1421.13     33.57 o 
  10   1   4       76.70       80.36     17.39 o 
  11   1   4     1034.29     1008.02     34.08 o 
  12   1   4       40.00       24.57     21.61 o 
  13   1   4      343.53      340.76     39.19 o 
 -14   2   4      220.16      215.10     35.14 o 
 -13   2   4      154.85      203.96     26.99 o 
 -12   2   4       38.32       32.23     23.13 o 
 -11   2   4      371.06      359.45     27.50 o 
 -10   2   4      381.12      384.20     27.03 o 
  -9   2   4        7.49       15.88     30.63 o 
  -8   2   4      115.74      138.46     18.44 o 
  -7   2   4     3652.34     3611.71     45.47 o 
  -6   2   4     2372.94     2428.32     34.31 o 
  -5   2   4      841.97      859.12     19.90 o 
  -4   2   4      233.36      232.02     15.18 o 
  -3   2   4      914.71      852.51     22.20 o 
  -2   2   4      917.94      932.70     21.50 o 
  -1   2   4     1084.34     1150.36     26.63 o 
   0   2   4     6006.91     6059.76    118.94 o 
   1   2   4     3559.11     3584.16     58.48 o 
   2   2   4      179.32      157.90     16.89 o 
   3   2   4      762.40      683.63     26.39 o 
   4   2   4     1751.63     1732.43     28.94 o 
   5   2   4     1313.97     1242.96     21.68 o 
   6   2   4      164.62      175.94     12.25 o 
   7   2   4     1923.66     1849.62     36.21 o 
   8   2   4       19.99       20.32     13.15 o 
   9   2   4      142.17      222.28     31.31 o 
  10   2   4       56.27       35.44     21.29 o 
  11   2   4       75.13       74.89     23.60 o 
  12   2   4       14.68       -8.51     20.58 o 
  13   2   4      159.70      132.93     27.55 o 
 -13   3   4       29.84       56.22     37.19 o 
 -12   3   4      218.89      222.81     26.82 o 
 -11   3   4       17.14       26.78     18.70 o 
 -10   3   4      958.43      935.73     34.20 o 
  -9   3   4      161.17      168.56     21.51 o 
  -8   3   4      726.42      665.81     32.54 o 
  -7   3   4      251.04      319.07     18.37 o 
  -6   3   4     2135.89     2064.26     51.84 o 
  -5   3   4     5421.03     5393.07     68.50 o 
  -4   3   4       62.41       97.60     13.23 o 
  -3   3   4       42.41       41.09     10.88 o 
  -2   3   4    11455.69    11537.41    147.02 o 
  -1   3   4      179.99      211.16     12.77 o 
   0   3   4        2.42        1.91      8.04 o 
   1   3   4      552.03      594.18     26.16 o 
   2   3   4    11898.56    11916.78    156.18 o 
   3   3   4      529.41      530.07     26.70 o 
   4   3   4     2016.29     2057.62     47.48 o 
   5   3   4      188.05      208.60     16.32 o 
   6   3   4     1873.44     1737.46     39.28 o 
   7   3   4       36.39       67.10     18.14 o 
   8   3   4      529.46      536.20     38.24 o 
   9   3   4      214.90      264.73     33.60 o 
  10   3   4      628.02      647.86     42.07 o 
  11   3   4       20.14       19.96     27.13 o 
  12   3   4       18.13       13.93     28.18 o 
 -12   4   4       13.59      -23.28     24.56 o 
 -11   4   4      544.54      577.82     40.02 o 
 -10   4   4       93.68      101.23     25.84 o 
  -9   4   4      365.69      436.96     27.96 o 
  -8   4   4      370.19      438.61     27.07 o 
  -7   4   4      685.39      639.61     20.53 o 
  -6   4   4      303.07      327.11     30.20 o 
  -5   4   4      130.43      138.43     16.38 o 
  -4   4   4     1848.95     1812.19     35.97 o 
  -3   4   4    11439.13    11084.89    148.93 o 
  -2   4   4      960.17      953.75     23.18 o 
  -1   4   4      655.47      693.30     25.97 o 
   0   4   4        1.84        1.61     10.28 o 
   1   4   4      842.78      715.74     45.35 o 
   2   4   4      354.70      369.46     30.99 o 
   3   4   4     1671.14     1627.93     44.53 o 
   4   4   4       68.71       90.65     21.40 o 
   5   4   4      345.40      342.58     39.65 o 
   6   4   4       24.42       23.01     42.74 o 
   7   4   4      909.54     1037.78    113.01 o 
   8   4   4      346.30      329.96     33.90 o 
   9   4   4     1783.72     1668.46     58.21 o 
  10   4   4       72.74       51.60     27.84 o 
  11   4   4      658.37      689.94     45.22 o 
  12   4   4       89.50       64.76     30.95 o 
 -11   5   4      104.31      122.57     29.73 o 
 -10   5   4        1.25        3.68     22.53 o 
  -9   5   4      270.39      367.75     35.08 o 
  -8   5   4       82.39       88.99     23.32 o 
  -7   5   4      419.21      432.35     22.60 o 
  -6   5   4      215.37      230.71     18.72 o 
  -5   5   4     2210.50     2084.62     53.20 o 
  -4   5   4      435.18      478.77     22.61 o 
  -3   5   4      818.06      790.38     27.49 o 
  -2   5   4      889.14      862.08     27.68 o 
  -1   5   4      189.26      221.51     18.84 o 
   0   5   4      495.73      475.08     52.64 o 
   1   5   4       75.44       64.08     24.72 o 
   2   5   4     2274.11     2199.39     55.73 o 
   3   5   4      631.16      603.04     47.88 o 
   4   5   4       82.83       77.86     30.94 o 
   5   5   4      247.85      272.79     30.59 o 
   6   5   4       85.00      147.51     27.96 o 
   7   5   4      319.63      317.99     85.63 o 
   8   5   4       91.06      107.00     29.76 o 
   9   5   4      250.22      194.49     32.69 o 
  10   5   4       79.08       87.54     27.86 o 
  11   5   4       22.64       53.45     26.78 o 
 -10   6   4      248.93      316.44     37.85 o 
  -9   6   4        0.70        4.47     21.06 o 
  -8   6   4       92.50      132.02     38.40 o 
  -7   6   4       35.84       73.20     19.87 o 
  -6   6   4       62.65       66.47     18.96 o 
  -5   6   4      957.28      896.98     36.61 o 
  -4   6   4     1270.70     1165.89     35.12 o 
  -3   6   4       10.46       22.73     16.72 o 
  -2   6   4      268.77      330.05     31.98 o 
  -1   6   4      396.85      415.83     33.91 o 
   0   6   4     1934.87     1943.42     55.92 o 
   1   6   4        1.20       -5.26     20.61 o 
   2   6   4      507.84      530.34     36.14 o 
   3   6   4      151.42      152.50     39.10 o 
   4   6   4     2308.44     2156.14     70.90 o 
   5   6   4      151.07      137.50     28.17 o 
   6   6   4       14.03       13.17     22.71 o 
   7   6   4      489.15      474.18     59.03 o 
   8   6   4      353.78      312.13     34.42 o 
   9   6   4      119.48      103.93     27.28 o 
  -8   7   4       35.27       62.99     36.60 o 
  -7   7   4       13.87       -6.71     19.75 o 
  -6   7   4       41.99       34.93     23.74 o 
  -5   7   4     1041.79     1134.94     64.62 o 
  -4   7   4       70.63      102.58     28.55 o 
  -3   7   4      301.60      271.31     35.17 o 
  -2   7   4      128.17      172.65     48.05 o 
  -1   7   4     1166.39     1138.79     45.99 o 
   0   7   4      257.92      285.79     44.38 o 
   1   7   4      237.44      233.39     31.40 o 
   2   7   4      144.66      167.84     29.23 o 
   3   7   4      755.16      694.46     40.97 o 
   4   7   4       27.00       12.61     34.48 o 
   5   7   4      371.55      380.07     37.62 o 
   6   7   4        5.11      -43.23     28.82 o 
   7   7   4      189.47      227.81     35.84 o 
   8   7   4      100.30       37.22     37.36 o 
  -5   8   4        0.06      -13.27     27.10 o 
  -4   8   4      361.78      354.36     99.76 o 
  -3   8   4       72.02       70.69     29.80 o 
  -2   8   4      393.68      488.28     62.40 o 
  -1   8   4       38.89       52.65     29.65 o 
   0   8   4      732.02      722.17     91.92 o 
   1   8   4      225.87      307.42     37.76 o 
   2   8   4       41.57       37.59     22.98 o 
   3   8   4        3.17      -30.24     20.16 o 
   4   8   4      574.04      650.99     39.70 o 
   5   8   4       14.98        4.09     22.27 o 
 -13   0   5     1213.68     1323.11     53.82 o 
 -11   0   5      109.72      106.68     27.10 o 
  -9   0   5      113.99      158.66     25.22 o 
  -7   0   5     1473.85     1389.31     40.02 o 
  -5   0   5      567.53      434.84     16.05 o 
  -3   0   5    11655.44    11707.34    117.12 o 
  -1   0   5    20009.01    20763.27    243.48 o 
   1   0   5     3963.67     4102.04     48.56 o 
   3   0   5     1757.33     1700.75     29.52 o 
   5   0   5     2852.98     2810.06     48.80 o 
   7   0   5       20.36       15.42     12.32 o 
   9   0   5      948.89      944.94     41.76 o 
  11   0   5       16.64        1.12     23.05 o 
  13   0   5     1052.80      918.51     74.93 o 
 -14   1   5       16.05       10.96     30.54 o 
 -13   1   5        0.84        6.45     18.08 o 
 -12   1   5      853.46      915.65     69.56 o 
 -11   1   5       90.38      110.71     18.43 o 
 -10   1   5        2.70       15.21     15.50 o 
  -9   1   5      151.46      185.43     18.59 o 
  -8   1   5     2781.21     2753.48     43.04 o 
  -7   1   5      248.85      277.44     13.16 o 
  -6   1   5     1828.16     1745.92     24.88 o 
  -5   1   5      532.13      521.98     15.87 o 
  -4   1   5     3690.26     3740.07     41.27 o 
  -3   1   5     2392.34     2296.41     25.19 o 
  -2   1   5      163.84      225.73     16.48 o 
  -1   1   5     6562.11     6609.03     70.89 o 
   0   1   5      306.81      357.09     19.53 o 
   1   1   5      388.31      358.95     24.76 o 
   2   1   5    10877.69    10899.68     93.18 o 
   3   1   5     1083.28     1065.01     16.27 o 
   4   1   5     1642.79     1540.74     22.90 o 
   5   1   5      564.93      558.31     14.51 o 
   6   1   5     2347.78     2329.87     28.17 o 
   7   1   5        4.11       28.76     10.88 o 
   8   1   5     1600.39     1467.00     32.47 o 
   9   1   5       59.62       58.77     15.88 o 
  10   1   5        7.08      -10.79     14.18 o 
  11   1   5       50.28       50.50     21.99 o 
  12   1   5      159.62      197.14     31.75 o 
  13   1   5       15.33       -5.20     25.93 o 
 -14   2   5      145.74      167.92     27.49 o 
 -13   2   5      286.22      309.72     29.80 o 
 -12   2   5       52.54       32.70     20.06 o 
 -11   2   5       48.25       46.43     18.75 o 
 -10   2   5     1138.02     1156.52     36.51 o 
  -9   2   5       21.18       12.35     16.07 o 
  -8   2   5      343.79      389.68     24.10 o 
  -7   2   5      842.44      841.10     22.04 o 
  -6   2   5      956.49      880.88     21.21 o 
  -5   2   5      332.78      320.14     14.96 o 
  -4   2   5       93.48      135.58     12.91 o 
  -3   2   5     3811.39     3842.44     64.35 o 
  -2   2   5      230.27      284.21     14.94 o 
  -1   2   5     1013.84      962.35     29.63 o 
   0   2   5      889.53      924.26     19.82 o 
   1   2   5     2029.90     1921.35     41.22 o 
   2   2   5       98.72      120.23     16.77 o 
   3   2   5     5276.37     5317.96    204.05 o 
   4   2   5     1314.44     1295.06     22.47 o 
   5   2   5      129.72      153.92     15.38 o 
   6   2   5     2224.91     2153.13     30.81 o 
   7   2   5       23.96       19.52     10.99 o 
   8   2   5      346.74      450.76     29.72 o 
   9   2   5      679.30      705.57     34.54 o 
  10   2   5       68.42       95.99     23.19 o 
  11   2   5      114.57      154.86     32.49 o 
  12   2   5      123.58       95.04     26.13 o 
  13   2   5       50.82       49.67     24.21 o 
 -13   3   5       33.73       26.21     34.24 o 
 -12   3   5        1.78       -5.23     26.19 o 
 -11   3   5      155.57      156.47     22.37 o 
 -10   3   5      148.54      125.71     20.70 o 
  -9   3   5       98.34      100.57     19.58 o 
  -8   3   5     3959.88     3739.06     61.79 o 
  -7   3   5       94.03       97.66     16.73 o 
  -6   3   5      152.07      191.36     15.10 o 
  -5   3   5     3270.23     2973.99     46.50 o 
  -4   3   5      259.01      290.81     17.59 o 
  -3   3   5     1733.19     1718.01     35.10 o 
  -2   3   5       39.64       38.51     10.52 o 
  -1   3   5     1703.79     1611.92     26.42 o 
   0   3   5      160.80      225.79     13.28 o 
   1   3   5     1981.09     1953.09     58.75 o 
   2   3   5      575.51      647.50     51.67 o 
   3   3   5     3181.67     3192.49    101.18 o 
   4   3   5       29.30       14.83     16.48 o 
   5   3   5      143.17      148.23     22.13 o 
   6   3   5      161.39      185.61     20.32 o 
   7   3   5      614.87      659.53     28.99 o 
   8   3   5        1.04        3.57     23.85 o 
   9   3   5       96.40      100.00     40.62 o 
  10   3   5       53.07       29.23     25.21 o 
  11   3   5      737.51      728.24     44.77 o 
  12   3   5       86.23       68.22     29.61 o 
 -12   4   5       21.78       17.28     25.26 o 
 -11   4   5      243.80      257.14     33.23 o 
 -10   4   5     1308.04     1303.90     40.38 o 
  -9   4   5       18.79       30.76     17.23 o 
  -8   4   5       12.75       14.36     16.34 o 
  -7   4   5      125.22      163.32     17.03 o 
  -6   4   5      857.41      825.86     28.68 o 
  -5   4   5       52.98       32.53     14.09 o 
  -4   4   5      149.91      169.10     16.84 o 
  -3   4   5      171.03      194.75     20.79 o 
  -2   4   5      219.03      221.95     15.81 o 
  -1   4   5        4.16       -4.51     10.14 o 
   0   4   5      619.85      553.85     20.11 o 
   1   4   5      250.29      247.45     20.23 o 
   2   4   5      727.66      669.49     33.40 o 
   3   4   5       35.58       29.24     18.47 o 
   4   4   5     1475.36     1336.40     68.16 o 
   5   4   5      203.26      243.16     27.49 o 
   6   4   5     2044.59     2337.07    309.22 o 
   7   4   5      344.13      374.33     28.25 o 
   8   4   5      196.41      252.23     48.37 o 
   9   4   5       79.98      118.33     29.24 o 
  10   4   5     1239.18     1245.46     54.20 o 
  11   4   5       84.39       41.31     29.44 o 
  12   4   5      162.18      155.09     35.45 o 
 -11   5   5        3.14        7.98     24.04 o 
 -10   5   5      603.80      574.46     38.31 o 
  -9   5   5        9.20        4.27     20.39 o 
  -8   5   5      288.34      289.48     24.01 o 
  -7   5   5      334.78      353.03     20.95 o 
  -6   5   5      224.81      246.22     22.38 o 
  -5   5   5        1.66       21.84     19.54 o 
  -4   5   5       78.97       70.69     16.10 o 
  -3   5   5      169.02      179.20     17.93 o 
  -2   5   5       61.84       93.14     24.55 o 
  -1   5   5      833.90      759.74     25.91 o 
   0   5   5      995.05      938.75     51.49 o 
   1   5   5     1061.98      983.75     39.58 o 
   2   5   5      520.57      492.61     33.02 o 
   3   5   5       20.75       21.37     20.23 o 
   4   5   5      229.33      233.97     30.04 o 
   5   5   5       49.12       72.98     25.06 o 
   6   5   5      487.05      536.51     37.55 o 
   7   5   5      640.34      555.17     37.38 o 
   8   5   5       71.39      150.24     40.14 o 
   9   5   5       77.18       62.90     27.05 o 
  10   5   5       61.63       53.78     32.78 o 
  11   5   5      455.76      242.76     31.42 o 
 -10   6   5        5.09        9.83     23.23 o 
  -9   6   5      213.95      248.95     34.76 o 
  -8   6   5      101.56      103.75     35.35 o 
  -7   6   5      665.71      622.50     47.27 o 
  -6   6   5       38.35       36.68     17.95 o 
  -5   6   5       51.37       69.55     19.70 o 
  -4   6   5       90.24       92.72     19.91 o 
  -3   6   5     1278.82     1173.91     44.59 o 
  -2   6   5      479.80      513.97     36.48 o 
  -1   6   5       82.73       61.31     24.77 o 
   0   6   5      157.25      171.89     28.37 o 
   1   6   5      274.37      309.28     32.20 o 
   2   6   5       66.39      110.02     25.40 o 
   3   6   5      199.95      203.76     42.43 o 
   4   6   5      474.29      538.29     38.64 o 
   5   6   5      790.78      753.81     41.12 o 
   6   6   5       23.74       14.34     23.37 o 
   7   6   5        5.14      -28.74     48.92 o 
   8   6   5      102.46       88.39     26.70 o 
   9   6   5       45.60       68.06     33.99 o 
  -8   7   5      564.16      589.05     53.62 o 
  -7   7   5       86.07      112.60     31.60 o 
  -6   7   5      169.85      173.17     76.70 o 
  -5   7   5       12.21       24.33     24.26 o 
  -4   7   5     1671.65     1556.88     79.79 o 
  -3   7   5       16.99       25.69     35.07 o 
  -2   7   5      254.96      312.26     78.93 o 
  -1   7   5      100.29       72.98     26.64 o 
   0   7   5      896.01      884.96     82.22 o 
   1   7   5        7.76       14.55     22.68 o 
   2   7   5      321.49      378.53     36.94 o 
   3   7   5       10.36        1.70     22.98 o 
   4   7   5      678.87      696.78     41.84 o 
   5   7   5      215.77      199.78     33.47 o 
   6   7   5      352.86      351.87     53.92 o 
   7   7   5        0.97      -21.66     37.61 o 
  -5   8   5      260.86      269.26    127.61 o 
  -4   8   5        6.87      -25.61     28.16 o 
  -3   8   5      546.28      558.65     65.73 o 
  -2   8   5       96.67      122.86     33.14 o 
  -1   8   5      322.70      285.22     60.28 o 
   0   8   5       71.37       43.68     44.86 o 
   1   8   5      681.35      630.76     87.38 o 
   2   8   5      255.23      279.41     37.96 o 
   3   8   5      134.82      134.84     33.15 o 
   4   8   5       23.68       -0.94     27.77 o 
 -14   0   6        3.76       11.85     27.51 o 
 -12   0   6      223.75      269.18     45.28 o 
 -10   0   6      380.73      386.33     34.20 o 
  -8   0   6     3799.76     3765.47    104.02 o 
  -6   0   6    11083.85    11287.87    118.75 o 
  -4   0   6    13209.05    12511.98    126.76 o 
  -2   0   6      297.04      347.96     20.62 o 
   0   0   6     4842.43     4648.00     61.83 o 
   2   0   6      257.94      271.90     15.45 o 
   4   0   6     1422.91     1499.11     29.70 o 
   6   0   6     4519.03     4434.77     60.53 o 
   8   0   6      198.78      237.86     27.16 o 
  10   0   6      786.71      800.03     41.04 o 
 -14   1   6       56.19       30.80     20.24 o 
 -13   1   6      338.30      397.78     28.36 o 
 -12   1   6       20.09       14.75     23.57 o 
 -11   1   6      308.95      341.63     24.02 o 
 -10   1   6      316.94      341.70     23.36 o 
  -9   1   6      215.95      238.61     19.71 o 
  -8   1   6       60.65       47.34     13.70 o 
  -7   1   6     1177.77     1064.37     24.61 o 
  -6   1   6     1036.32      988.49     21.37 o 
  -5   1   6       50.30       80.89     10.21 o 
  -4   1   6     2022.25     2055.27     24.89 o 
  -3   1   6       38.57       28.86      6.58 o 
  -2   1   6       14.48       21.62      8.09 o 
  -1   1   6     1626.13     1599.67     23.76 o 
   0   1   6      832.80      907.13     25.16 o 
   1   1   6    10924.75    11172.91     79.42 o 
   2   1   6       51.86       77.52      7.19 o 
   3   1   6      399.82      395.41     12.22 o 
   4   1   6       78.62      121.02      9.18 o 
   5   1   6     7187.22     7156.12     59.55 o 
   6   1   6       80.79       87.03     10.30 o 
   7   1   6        4.98        2.02      9.43 o 
   8   1   6      211.88      240.73     19.44 o 
   9   1   6      649.35      670.98     26.71 o 
  10   1   6      146.14      155.52     25.17 o 
  11   1   6       96.65       98.89     25.39 o 
  12   1   6       12.47       -6.42     21.15 o 
  13   1   6      134.02       99.59     26.24 o 
 -13   2   6      107.63      102.84     25.62 o 
 -12   2   6      124.54      163.28     33.51 o 
 -11   2   6      489.18      478.18     29.43 o 
 -10   2   6      413.50      472.81     29.65 o 
  -9   2   6      559.50      542.84     27.26 o 
  -8   2   6        1.27        0.48     14.62 o 
  -7   2   6       61.19       78.51     12.49 o 
  -6   2   6      611.87      560.29     18.38 o 
  -5   2   6      384.33      346.38     33.89 o 
  -4   2   6     3164.17     3101.93     38.35 o 
  -3   2   6       54.92       93.27     17.81 o 
  -2   2   6      319.42      355.86     17.84 o 
  -1   2   6     3540.14     3542.46    142.92 o 
   0   2   6      460.65      480.35     14.45 o 
   1   2   6     2524.67     2484.46     49.29 o 
   2   2   6        5.31       15.77     14.13 o 
   3   2   6     5887.94     5798.34     87.85 o 
   4   2   6     3047.16     3078.34     38.67 o 
   5   2   6      106.18      138.11     10.95 o 
   6   2   6       31.74       26.14     10.14 o 
   7   2   6      258.68      282.74     20.41 o 
   8   2   6      172.46      277.34     65.11 o 
   9   2   6        1.59        0.29     20.54 o 
  10   2   6      470.10      439.06     33.28 o 
  11   2   6       19.73       33.32     22.96 o 
  12   2   6        0.76      -31.72     21.15 o 
  13   2   6      240.33      158.61     36.79 o 
 -13   3   6        2.72      -18.65     18.59 o 
 -12   3   6      150.81      143.12     23.97 o 
 -11   3   6      121.41      134.41     22.23 o 
 -10   3   6      567.82      569.93     29.16 o 
  -9   3   6        7.98       27.15     17.20 o 
  -8   3   6     1780.54     1810.45     41.73 o 
  -7   3   6       10.73        1.08     11.73 o 
  -6   3   6     3473.81     3239.00     44.28 o 
  -5   3   6      245.06      295.58     20.32 o 
  -4   3   6      639.39      585.11     22.38 o 
  -3   3   6      457.23      509.60     20.42 o 
  -2   3   6     6242.67     6016.93     90.23 o 
  -1   3   6      787.48      826.93     20.38 o 
   0   3   6     1216.05     1230.78     32.57 o 
   1   3   6     2367.53     2276.71     50.30 o 
   2   3   6     1851.38     1846.58     45.93 o 
   3   3   6        0.20      -17.01     14.71 o 
   4   3   6      242.61      287.79     26.77 o 
   5   3   6        0.65        4.68     18.52 o 
   6   3   6        3.44      -12.58     14.55 o 
   7   3   6      583.27      591.40     28.93 o 
   8   3   6     1025.86     1092.74     47.87 o 
   9   3   6      166.36      167.67     30.10 o 
  10   3   6       20.96       81.85     68.85 o 
  11   3   6       37.81        4.72     26.69 o 
  12   3   6      542.59      419.76    119.45 o 
 -12   4   6       46.24       61.55     26.10 o 
 -11   4   6      253.31      315.07     43.65 o 
 -10   4   6       55.67       59.37     19.31 o 
  -9   4   6       29.10       62.61     18.23 o 
  -8   4   6        1.64        3.76     15.86 o 
  -7   4   6     3688.25     3403.41     49.38 o 
  -6   4   6      187.61      233.88     21.00 o 
  -5   4   6     1260.14     1164.60     31.40 o 
  -4   4   6      239.38      307.90     20.44 o 
  -3   4   6       73.24       97.57     18.33 o 
  -2   4   6       44.52       64.86     12.87 o 
  -1   4   6     3194.71     2949.20     77.80 o 
   0   4   6       85.13      135.79     20.94 o 
   1   4   6       92.39       66.92     20.00 o 
   2   4   6      274.66      314.36     27.72 o 
   3   4   6     5779.56     5602.01     94.90 o 
   4   4   6        4.53       -0.70     18.88 o 
   5   4   6      101.69      124.94     25.53 o 
   6   4   6       23.75       79.96     24.36 o 
   7   4   6     1304.06     1283.98     63.83 o 
   8   4   6       19.09       49.24     26.19 o 
   9   4   6      234.17      175.75     31.02 o 
  10   4   6      102.22      121.29     31.35 o 
  11   4   6        3.15      -12.45     25.97 o 
 -11   5   6      241.77      311.37     43.68 o 
 -10   5   6      253.55      294.87     33.61 o 
  -9   5   6       15.54       23.13     23.54 o 
  -8   5   6        1.80       -0.58     14.38 o 
  -7   5   6       28.66       28.67     16.55 o 
  -6   5   6      267.84      340.07     25.03 o 
  -5   5   6       23.73       36.42     20.79 o 
  -4   5   6      176.27      212.82     19.89 o 
  -3   5   6      640.00      568.90     22.93 o 
  -2   5   6     1835.94     1902.31     39.24 o 
  -1   5   6        0.06        3.65     19.49 o 
   0   5   6     1131.03     1131.31     42.96 o 
   1   5   6      264.94      338.35     31.54 o 
   2   5   6        1.38       17.14     21.14 o 
   3   5   6      488.22      663.39    181.96 o 
   4   5   6      236.96      311.73     36.67 o 
   5   5   6      233.69      323.75     33.18 o 
   6   5   6      161.17      139.47     28.13 o 
   7   5   6        5.23      -11.65     21.51 o 
   8   5   6      849.95      850.70     46.97 o 
   9   5   6      541.69      516.36    107.29 o 
  10   5   6        1.11       11.32     21.73 o 
 -10   6   6      325.30      361.49     36.63 o 
  -9   6   6       56.49       76.02     23.30 o 
  -8   6   6      341.38      420.50     50.55 o 
  -7   6   6      146.73      146.86     26.50 o 
  -6   6   6      189.49      203.52     47.29 o 
  -5   6   6      364.14      392.86     24.80 o 
  -4   6   6      464.31      520.76     50.73 o 
  -3   6   6      299.86      341.46     33.19 o 
  -2   6   6      820.44      772.57     43.64 o 
  -1   6   6       72.52       80.24     25.63 o 
   0   6   6      600.17      576.79     37.94 o 
   1   6   6       19.62       23.35     22.98 o 
   2   6   6      597.34      530.59     37.28 o 
   3   6   6      265.65      296.56     33.04 o 
   4   6   6       47.38       55.53     30.14 o 
   5   6   6       47.03        9.31     24.45 o 
   6   6   6       69.53       70.36     27.85 o 
   7   6   6       21.76      -11.82     25.21 o 
   8   6   6        0.21        9.39     21.30 o 
   9   6   6        0.19      -11.55     19.13 o 
  -8   7   6       37.54       47.57     33.82 o 
  -7   7   6      384.72      448.89    148.47 o 
  -6   7   6        7.33        1.18     26.37 o 
  -5   7   6       50.20      -31.53     41.18 o 
  -4   7   6        0.21       25.63     42.36 o 
  -3   7   6      718.58      906.23    157.22 o 
  -2   7   6        2.15       -5.98     24.59 o 
  -1   7   6      302.44      320.83     36.01 o 
   0   7   6       77.72       95.59     27.68 o 
   1   7   6      413.50      491.97     39.98 o 
   2   7   6      310.73      345.54     37.14 o 
   3   7   6       15.05       24.77     26.43 o 
   4   7   6      110.58      117.33     30.55 o 
   5   7   6     1111.43     1150.91     52.29 o 
   6   7   6      258.83      195.72     35.50 o 
   7   7   6        6.08      -37.59     25.06 o 
  -5   8   6      181.83      223.48     87.40 o 
  -4   8   6      249.43      355.81    103.23 o 
  -3   8   6        1.49      -15.62     46.11 o 
  -2   8   6      276.55      290.70     62.50 o 
  -1   8   6      299.39      297.09     60.98 o 
   0   8   6      269.91      289.47     37.77 o 
   1   8   6       17.00       -5.84     24.21 o 
   2   8   6       12.11      -11.67     26.76 o 
   3   8   6      149.79      106.30     32.33 o 
   4   8   6       34.98        3.46     27.77 o 
 -13   0   7       59.20       24.92     26.77 o 
 -11   0   7     1514.44     1610.73     53.82 o 
  -9   0   7      827.95      827.57     38.86 o 
  -7   0   7     3785.89     3667.88     50.63 o 
  -5   0   7      257.33      298.88     16.53 o 
  -3   0   7     3508.81     3738.51     60.39 o 
  -1   0   7      208.79      219.53     17.12 o 
   1   0   7     2119.66     2331.41     29.93 o 
   3   0   7     9686.83    10139.17    108.45 o 
   5   0   7     1544.57     1507.84     32.07 o 
   7   0   7     6992.17     6991.91    102.37 o 
   9   0   7     1332.57     1336.57     48.35 o 
  11   0   7     1290.05     1373.13    117.15 o 
  13   0   7       41.13       19.65     42.29 o 
 -14   1   7      173.21      193.48     54.29 o 
 -13   1   7       74.52       98.95     21.26 o 
 -12   1   7      102.37      125.37     20.85 o 
 -11   1   7      368.44      446.92     26.26 o 
 -10   1   7       22.74       17.37     15.59 o 
  -9   1   7      239.96      295.02     24.07 o 
  -8   1   7       45.74       66.57     15.94 o 
  -7   1   7       13.47       28.20     11.10 o 
  -6   1   7     3333.80     3244.79     41.51 o 
  -5   1   7     2418.87     2562.93     30.27 o 
  -4   1   7      518.61      535.01     14.11 o 
  -3   1   7      752.69      767.10     27.32 o 
  -2   1   7    11151.64    10928.18     87.26 o 
  -1   1   7      360.68      364.56     22.88 o 
   0   1   7      563.80      539.89     21.22 o 
   1   1   7     1405.30     1340.29     26.08 o 
   2   1   7     6549.03     6659.39     53.01 o 
   3   1   7     1276.97     1238.21     18.89 o 
   4   1   7       61.29       70.65      8.63 o 
   5   1   7        1.24        5.61      8.13 o 
   6   1   7     1580.32     1590.22     24.41 o 
   7   1   7       15.99       13.18     10.18 o 
   8   1   7      395.01      394.02     22.73 o 
   9   1   7       36.21       52.41     21.44 o 
  10   1   7      882.76      832.99     36.09 o 
  11   1   7        0.75      -16.02     28.39 o 
  12   1   7        1.74      -12.33     22.66 o 
  13   1   7       60.36        2.97     29.35 o 
 -13   2   7      154.31      195.38     40.06 o 
 -12   2   7      579.59      594.31     46.21 o 
 -11   2   7       21.21        1.02     17.58 o 
 -10   2   7      104.86      107.70     20.58 o 
  -9   2   7      164.43      181.77     22.24 o 
  -8   2   7      532.26      500.99     27.11 o 
  -7   2   7     1797.33     1669.16     30.40 o 
  -6   2   7       49.64       40.22     11.09 o 
  -5   2   7       24.70       31.31      9.65 o 
  -4   2   7     3186.32     3048.11     38.19 o 
  -3   2   7       16.22        4.84      9.68 o 
  -2   2   7      903.88     1003.53     23.96 o 
  -1   2   7      714.74      727.44     30.51 o 
   0   2   7     9455.19     9489.65    134.72 o 
   1   2   7      240.83      252.22     16.95 o 
   2   2   7     1180.20     1102.15     28.17 o 
   3   2   7     2142.29     2175.82     39.05 o 
   4   2   7      971.91      925.16     19.37 o 
   5   2   7     2127.12     2156.56     29.93 o 
   6   2   7       62.85       78.85     15.38 o 
   7   2   7      582.66      595.86     25.51 o 
   8   2   7       44.93       33.61     20.52 o 
   9   2   7      213.33      210.50     26.39 o 
  10   2   7       13.11       -3.73     21.59 o 
  11   2   7      172.94      154.36     26.54 o 
  12   2   7        0.88      -23.75     23.03 o 
 -13   3   7      188.48      163.01     69.10 o 
 -12   3   7       96.34       77.68     21.25 o 
 -11   3   7      161.92      141.60     24.90 o 
 -10   3   7       18.90       -4.03     16.58 o 
  -9   3   7     2968.65     2977.20     56.56 o 
  -8   3   7      473.30      475.87     26.67 o 
  -7   3   7       68.34       88.41     14.06 o 
  -6   3   7        8.25       -1.02     10.73 o 
  -5   3   7     4347.80     4237.78     77.38 o 
  -4   3   7      147.91      152.77     18.43 o 
  -3   3   7      332.74      356.75     22.69 o 
  -2   3   7      499.00      507.12     54.09 o 
  -1   3   7     5560.39     5978.98     72.44 o 
   0   3   7      234.37      308.39     15.02 o 
   1   3   7     4422.42     4572.92     77.83 o 
   2   3   7        4.38       20.35     22.40 o 
   3   3   7       27.93       28.14     27.64 o 
   4   3   7      137.44      206.82     24.64 o 
   5   3   7     2817.30     2786.37     51.10 o 
   6   3   7      560.29      567.63     28.14 o 
   7   3   7      249.40      263.13     25.44 o 
   8   3   7      103.10      146.68     39.20 o 
   9   3   7      465.87      516.91     39.78 o 
  10   3   7       44.69       49.45     27.04 o 
  11   3   7       30.04       44.61     28.56 o 
  12   3   7        2.83      -30.75     27.03 o 
 -12   4   7      192.59      259.24     48.54 o 
 -11   4   7       27.28       12.39     20.45 o 
 -10   4   7      942.61      885.54     34.89 o 
  -9   4   7       15.48       12.46     16.30 o 
  -8   4   7     1935.84     1862.86     43.74 o 
  -7   4   7      627.93      635.57     23.98 o 
  -6   4   7      180.97      241.42     27.58 o 
  -5   4   7       43.51       32.15     14.85 o 
  -4   4   7     5813.42     5670.89     75.32 o 
  -3   4   7       59.44       98.45     32.26 o 
  -2   4   7       45.33       56.50     12.69 o 
  -1   4   7        7.75       15.85     11.00 o 
   0   4   7     5594.96     5621.52    132.22 o 
   1   4   7      314.80      350.74     43.61 o 
   2   4   7      417.96      503.65     33.05 o 
   3   4   7      125.89      126.51     24.03 o 
   4   4   7     1705.65     1715.30     49.86 o 
   5   4   7       69.67      130.14     36.53 o 
   6   4   7       46.77       61.97     25.32 o 
   7   4   7      427.20      466.49     35.60 o 
   8   4   7      369.83      389.99     56.91 o 
   9   4   7      133.66      114.94     30.27 o 
  10   4   7       89.68      104.27     29.82 o 
  11   4   7      118.98      116.35     50.04 o 
 -11   5   7        4.16       22.99     32.43 o 
 -10   5   7      196.28      250.45     43.72 o 
  -9   5   7     1324.67     1229.85     41.94 o 
  -8   5   7       37.70       45.47     17.06 o 
  -7   5   7       47.74       24.71     16.87 o 
  -6   5   7       26.22       14.95     15.87 o 
  -5   5   7     3316.67     3188.83     55.31 o 
  -4   5   7      115.73      135.58     18.51 o 
  -3   5   7        0.75       18.86     14.52 o 
  -2   5   7     1107.12     1024.63     41.85 o 
  -1   5   7      246.33      306.71     31.28 o 
   0   5   7       45.13       34.11     22.67 o 
   1   5   7      249.00      239.70     29.63 o 
   2   5   7      719.33      782.99     46.39 o 
   3   5   7      685.45      679.03     39.22 o 
   4   5   7       14.88      -11.70     22.29 o 
   5   5   7     2135.07     2075.84     77.22 o 
   6   5   7      164.21      230.77     57.47 o 
   7   5   7       27.87       16.23     19.56 o 
   8   5   7       94.99       73.20     51.70 o 
   9   5   7      475.28      189.38     35.62 o 
  10   5   7      133.03      147.55     33.10 o 
 -10   6   7       99.89      139.65     39.86 o 
  -9   6   7       76.61       89.86     35.83 o 
  -8   6   7       49.15       56.93     21.11 o 
  -7   6   7      149.71      208.03     48.06 o 
  -6   6   7        6.07        6.54     16.47 o 
  -5   6   7      233.10      281.53     28.27 o 
  -4   6   7      245.21      281.11     38.37 o 
  -3   6   7      265.21      343.57     49.20 o 
  -2   6   7       32.21       26.45     22.88 o 
  -1   6   7        8.47       -6.73     22.18 o 
   0   6   7       18.99       30.90     22.51 o 
   1   6   7        2.07        0.52     21.26 o 
   2   6   7       17.03        7.32     25.07 o 
   3   6   7      186.84      190.69     30.76 o 
   4   6   7       13.49       37.22     25.71 o 
   5   6   7      101.67       98.00     28.93 o 
   6   6   7       22.29       -8.56     23.58 o 
   7   6   7      713.39      849.77     49.55 o 
   8   6   7       21.37       16.59     22.47 o 
   9   6   7       86.63       83.66     28.09 o 
  -7   7   7       84.10       98.27     82.40 o 
  -6   7   7      446.31      351.05     57.23 o 
  -5   7   7       25.63        5.83     41.88 o 
  -4   7   7       59.87       69.52     41.67 o 
  -3   7   7      259.09      302.72     46.66 o 
  -2   7   7     1798.83     1717.47     57.76 o 
  -1   7   7       13.75      -13.71     22.51 o 
   0   7   7        1.99      -18.37     23.17 o 
   1   7   7        5.05      -12.59     23.71 o 
   2   7   7     1649.54     1685.33     58.04 o 
   3   7   7      311.19      241.47     61.15 o 
   4   7   7       93.58       81.87     29.50 o 
   5   7   7        3.13      -26.37     26.26 o 
   6   7   7      483.37      422.43     85.00 o 
   7   7   7       37.03        4.51     30.00 o 
  -5   8   7        6.22      -38.36     45.31 o 
  -4   8   7       69.86       -3.33     51.81 o 
  -3   8   7      394.17      348.20     65.49 o 
  -2   8   7       21.74      -29.10     46.04 o 
  -1   8   7       98.25       92.55     31.08 o 
   0   8   7      100.88       99.81     30.96 o 
   1   8   7      144.95      154.94     32.24 o 
   2   8   7       10.90      -36.25     25.22 o 
   3   8   7      345.23      376.02     42.18 o 
 -14   0   8      281.18      375.81     71.70 o 
 -12   0   8        7.10        5.09     24.11 o 
 -10   0   8     1072.49     1068.17     44.12 o 
  -8   0   8       43.19       34.63     19.99 o 
  -6   0   8     6034.13     5968.84     71.71 o 
  -4   0   8     1485.35     1423.35     35.66 o 
  -2   0   8     1479.55     1419.39     35.04 o 
   0   0   8     7361.53     7660.01     82.57 o 
   2   0   8      182.72      176.44     13.38 o 
   4   0   8     6915.24     7161.02     84.85 o 
   6   0   8     1834.36     1818.30     38.04 o 
   8   0   8     1566.32     1581.02     49.95 o 
  10   0   8      507.41      492.36     35.88 o 
 -14   1   8      115.01      183.13     49.44 o 
 -13   1   8        5.60       -0.71     23.41 o 
 -12   1   8        8.46        0.53     20.62 o 
 -11   1   8      245.70      262.36     26.31 o 
 -10   1   8      171.08      170.77     25.52 o 
  -9   1   8      467.49      483.24     26.44 o 
  -8   1   8      347.54      403.44     23.93 o 
  -7   1   8      215.37      226.51     15.73 o 
  -6   1   8      516.46      510.20     15.77 o 
  -5   1   8     3107.01     2799.32     32.58 o 
  -4   1   8      518.47      639.80     15.22 o 
  -3   1   8      526.26      551.19     13.02 o 
  -2   1   8     1703.25     1718.41     34.97 o 
  -1   1   8     4270.25     4209.15     46.59 o 
   0   1   8      699.39      820.32     19.08 o 
   1   1   8       45.98       98.42     11.31 o 
   2   1   8      859.01     1016.88     17.20 o 
   3   1   8     3265.03     3277.16     33.23 o 
   4   1   8     1356.17     1430.35     21.70 o 
   5   1   8      782.33      789.04     18.06 o 
   6   1   8      756.97      714.44     23.24 o 
   7   1   8     2668.44     2725.93     38.01 o 
   8   1   8        2.77      -14.74     17.43 o 
   9   1   8     1346.73     1304.10     40.55 o 
  10   1   8      513.45      473.51     31.70 o 
  11   1   8     1252.66     1255.10     44.17 o 
  12   1   8      138.99      104.69     26.93 o 
 -13   2   8       24.73       44.87     35.49 o 
 -12   2   8       14.53        2.29     27.20 o 
 -11   2   8      375.38      425.65     30.23 o 
 -10   2   8       75.02       87.86     20.11 o 
  -9   2   8       10.38       28.66     17.67 o 
  -8   2   8        0.95       -0.15     14.76 o 
  -7   2   8      896.71      868.88     23.73 o 
  -6   2   8      136.20      151.90     15.98 o 
  -5   2   8       76.85      110.88     11.70 o 
  -4   2   8        6.47        6.28      8.15 o 
  -3   2   8     8062.53     8173.62    199.34 o 
  -2   2   8        1.37        9.04      8.32 o 
  -1   2   8      449.38      448.42     17.14 o 
   0   2   8      522.43      495.96     23.11 o 
   1   2   8     3318.90     3361.29     51.22 o 
   2   2   8        1.50        1.95     12.04 o 
   3   2   8       24.53       41.00     13.36 o 
   4   2   8     2417.94     2391.91     36.74 o 
   5   2   8      422.29      402.45     23.23 o 
   6   2   8      179.90      235.87     19.43 o 
   7   2   8        5.24        8.47     15.76 o 
   8   2   8      263.94      315.21     28.70 o 
   9   2   8       50.69       59.31     22.50 o 
  10   2   8        0.15       31.01     22.66 o 
  11   2   8       17.83      -18.38     22.65 o 
  12   2   8       53.82       14.68     24.45 o 
 -13   3   8        0.36        4.56     22.03 o 
 -12   3   8     1186.10     1232.65     51.39 o 
 -11   3   8        0.47       -7.43     21.04 o 
 -10   3   8      793.83      735.55     31.64 o 
  -9   3   8      322.36      295.87     24.41 o 
  -8   3   8      596.65      608.99     32.11 o 
  -7   3   8       60.61       57.71     13.74 o 
  -6   3   8      445.19      418.77     30.19 o 
  -5   3   8       15.91       11.29     13.16 o 
  -4   3   8      312.01      330.62     22.46 o 
  -3   3   8       17.08       28.98     12.15 o 
  -2   3   8     2502.92     2735.53     43.03 o 
  -1   3   8       17.96       25.18      9.83 o 
   0   3   8     2737.29     2628.94     47.19 o 
   1   3   8       39.84       42.52     19.05 o 
   2   3   8     5684.88     5887.45    156.59 o 
   3   3   8      416.80      471.63     58.40 o 
   4   3   8     1895.40     1833.25     50.48 o 
   5   3   8        0.08        5.58     16.28 o 
   6   3   8      110.47      152.06     21.43 o 
   7   3   8       42.05       54.87     20.56 o 
   8   3   8     1517.94     1571.70     54.84 o 
   9   3   8       56.89       99.00     29.05 o 
  10   3   8      229.11      236.00     36.06 o 
  11   3   8       12.96       36.35     30.00 o 
  12   3   8        0.90       -8.36     25.57 o 
 -12   4   8        2.26       13.51     26.91 o 
 -11   4   8      191.74      172.27     55.97 o 
 -10   4   8      341.07      361.02     78.85 o 
  -9   4   8      118.33      149.94     21.52 o 
  -8   4   8      228.29      263.00     23.43 o 
  -7   4   8     3033.46     2983.48     46.40 o 
  -6   4   8       54.18       49.69     17.00 o 
  -5   4   8      261.53      255.10     21.00 o 
  -4   4   8      100.76      115.40     16.83 o 
  -3   4   8     4527.91     4486.18     76.57 o 
  -2   4   8      839.96      850.71     24.12 o 
  -1   4   8      835.93      779.51     24.70 o 
   0   4   8       10.77       38.93     20.18 o 
   1   4   8     3792.73     3859.52     75.86 o 
   2   4   8      100.25      124.96     24.71 o 
   3   4   8       10.92       30.11     22.52 o 
   4   4   8      666.63      671.72     38.67 o 
   5   4   8      532.27      533.54     37.05 o 
   6   4   8        9.79       10.30     19.23 o 
   7   4   8      555.61      490.72     35.71 o 
   8   4   8      136.29      144.29     27.59 o 
   9   4   8      599.77      616.70     43.10 o 
  10   4   8       24.59        1.55     25.34 o 
  11   4   8      112.81      105.15     30.08 o 
 -11   5   8       15.05       50.49     33.82 o 
 -10   5   8        1.48       35.06     56.60 o 
  -9   5   8      430.91      453.09     37.29 o 
  -8   5   8      477.43      489.77     33.21 o 
  -7   5   8        1.38        2.82     15.57 o 
  -6   5   8       27.36       42.17     17.27 o 
  -5   5   8      883.23      887.36     31.16 o 
  -4   5   8      178.08      199.77     20.12 o 
  -3   5   8      131.26      166.52     24.94 o 
  -2   5   8      504.40      518.69     35.84 o 
  -1   5   8      256.36      269.20     31.05 o 
   0   5   8       28.78       30.44     23.25 o 
   1   5   8      312.14      354.12     33.24 o 
   2   5   8      582.47      658.17     39.96 o 
   3   5   8       59.81       67.48     33.30 o 
   4   5   8      390.56      456.09     37.52 o 
   5   5   8        0.88      -24.26     23.33 o 
   6   5   8      687.29      804.93     55.41 o 
   7   5   8      280.45      279.01     55.64 o 
   8   5   8      276.25      226.69     68.65 o 
   9   5   8        1.78       19.36     22.71 o 
  10   5   8       38.75       32.62     28.36 o 
 -10   6   8      147.84      207.85     44.10 o 
  -9   6   8        0.30      -13.47     26.74 o 
  -8   6   8        0.56       10.90     28.06 o 
  -7   6   8      141.20      128.65     46.63 o 
  -6   6   8      181.06      234.71     27.05 o 
  -5   6   8      214.99      256.46     39.63 o 
  -4   6   8       57.47       83.59     23.12 o 
  -3   6   8      633.21      630.07     38.89 o 
  -2   6   8      214.86      252.98     33.12 o 
  -1   6   8       46.14       22.39     23.52 o 
   0   6   8     1342.74     1303.01     49.67 o 
   1   6   8        0.39      -16.70     22.73 o 
   2   6   8      868.27      813.69     41.92 o 
   3   6   8        2.31       -5.32     23.17 o 
   4   6   8      745.62      720.15     41.91 o 
   5   6   8        3.83       10.51     25.10 o 
   6   6   8      349.76      366.90    137.64 o 
   7   6   8      313.35      187.21    105.84 o 
   8   6   8      330.21      212.58     31.26 o 
  -7   7   8        7.15      -15.28     44.65 o 
  -6   7   8        5.30      -39.23     38.75 o 
  -5   7   8      766.27      673.56     61.53 o 
  -4   7   8      111.26      129.31     32.50 o 
  -3   7   8       35.26       27.58     25.63 o 
  -2   7   8       35.56       28.38     31.81 o 
  -1   7   8      640.35      635.59     41.64 o 
   0   7   8      129.93      140.87     30.08 o 
   1   7   8      186.87      203.01     32.61 o 
   2   7   8        2.74       -7.87     23.01 o 
   3   7   8      556.99      566.91     51.25 o 
   4   7   8        0.58      -27.13     25.83 o 
   5   7   8       13.28      -31.48     25.14 o 
   6   7   8       97.24       26.38     29.31 o 
  -4   8   8       43.34      -34.30     48.05 o 
  -3   8   8      213.83      144.65     56.19 o 
  -2   8   8       97.94       59.03     50.63 o 
  -1   8   8       22.94      -19.07     25.98 o 
   0   8   8      457.63      518.30     45.44 o 
   1   8   8       47.05       76.92     30.41 o 
   2   8   8      235.91      235.56     51.53 o 
   3   8   8        6.34       -8.52     27.01 o 
 -13   0   9     2404.09     2253.31     97.98 o 
 -11   0   9       78.28       83.67     26.56 o 
  -9   0   9      733.82      705.29     36.90 o 
  -7   0   9      619.70      659.26     29.22 o 
  -5   0   9     4134.47     4114.34     77.60 o 
  -3   0   9     2025.53     1907.13     42.71 o 
  -1   0   9     1017.51     1042.42     19.52 o 
   1   0   9     3577.83     3636.66     49.62 o 
   3   0   9      363.50      293.20     20.02 o 
   5   0   9      931.01      971.63     28.47 o 
   7   0   9      437.83      473.93     24.86 o 
   9   0   9     2437.45     2368.01     62.09 o 
  11   0   9      310.32      300.63     59.66 o 
 -13   1   9       54.06       67.51     28.65 o 
 -12   1   9      217.28      258.34     47.88 o 
 -11   1   9       17.73       10.36     24.28 o 
 -10   1   9      243.52      292.31     25.97 o 
  -9   1   9       14.20       29.22     17.48 o 
  -8   1   9     1490.33     1422.36     36.60 o 
  -7   1   9       19.08       10.36     11.39 o 
  -6   1   9     2480.18     2428.71     31.43 o 
  -5   1   9      465.51      463.04     14.79 o 
  -4   1   9     2258.12     2254.50     27.84 o 
  -3   1   9        1.25       11.60      9.36 o 
  -2   1   9     2742.99     2789.17     36.96 o 
  -1   1   9       37.14       27.39      9.15 o 
   0   1   9       25.62       67.40     13.41 o 
   1   1   9     2246.94     2328.22     25.67 o 
   2   1   9     2586.65     2757.75     30.99 o 
   3   1   9       30.64       46.39      8.74 o 
   4   1   9     1818.64     1819.21     25.20 o 
   5   1   9     1452.91     1451.95     26.68 o 
   6   1   9      909.65      893.25     23.65 o 
   7   1   9       67.83       70.26     14.85 o 
   8   1   9      620.37      631.26     32.25 o 
   9   1   9        2.30      -20.53     19.04 o 
  10   1   9      298.60      354.84     74.19 o 
  11   1   9        0.91       -8.93     22.46 o 
  12   1   9      382.18      285.54     57.92 o 
 -13   2   9       51.92       58.98     28.94 o 
 -12   2   9        2.14      -15.04     24.07 o 
 -11   2   9      564.22      592.83     38.05 o 
 -10   2   9      162.86      215.85     30.20 o 
  -9   2   9      684.74      583.31     28.00 o 
  -8   2   9        1.06       -2.20     15.07 o 
  -7   2   9        3.65        3.65     13.35 o 
  -6   2   9      770.31      635.08     38.42 o 
  -5   2   9        6.80        5.08      9.15 o 
  -4   2   9        6.18       19.53      8.39 o 
  -3   2   9        3.26       -0.62      8.94 o 
  -2   2   9       26.42       72.55     10.87 o 
  -1   2   9     1271.91     1191.72     26.89 o 
   0   2   9      367.76      421.64     24.66 o 
   1   2   9     1447.41     1424.90     45.22 o 
   2   2   9     1616.70     1622.46     27.88 o 
   3   2   9     2075.88     2056.91     40.69 o 
   4   2   9      391.77      434.10     20.12 o 
   5   2   9      143.98      177.68     15.47 o 
   6   2   9     1271.72     1309.93     32.53 o 
   7   2   9      322.74      343.52     24.02 o 
   8   2   9        0.20       -7.56     19.66 o 
   9   2   9       38.49       32.00     21.87 o 
  10   2   9      506.05      560.28     33.93 o 
  11   2   9       28.45       -7.22     22.67 o 
  12   2   9        0.11      -25.23     24.31 o 
 -13   3   9        0.04       12.92     35.90 o 
 -12   3   9      183.08      143.20     78.54 o 
 -11   3   9      184.63      149.42     63.02 o 
 -10   3   9        1.59        3.67     21.26 o 
  -9   3   9      125.82      143.18     31.56 o 
  -8   3   9        9.31       29.42     16.45 o 
  -7   3   9       52.54       61.48     14.20 o 
  -6   3   9        5.78       11.18     11.86 o 
  -5   3   9      566.07      541.36     19.47 o 
  -4   3   9      184.63      218.19     18.37 o 
  -3   3   9     3054.31     3060.84     48.87 o 
  -2   3   9       98.22      130.22     33.61 o 
  -1   3   9     2760.64     2752.28     38.60 o 
   0   3   9      503.51      585.16     20.98 o 
   1   3   9     4129.71     4346.71     79.19 o 
   2   3   9       12.82       20.47     19.04 o 
   3   3   9     1154.58     1170.23     42.74 o 
   4   3   9      232.81      308.57     30.66 o 
   5   3   9      975.54      928.04     44.42 o 
   6   3   9       34.27       63.74     21.12 o 
   7   3   9      130.15      193.42     25.21 o 
   8   3   9       11.71       12.13     23.32 o 
   9   3   9      132.20      104.54     29.42 o 
  10   3   9        0.86       -7.15     28.96 o 
  11   3   9      148.88      200.73     68.79 o 
 -12   4   9       41.28       46.55     41.32 o 
 -11   4   9      107.24      132.21     28.16 o 
 -10   4   9     1169.75     1211.02     49.13 o 
  -9   4   9       71.71       86.20     24.48 o 
  -8   4   9       76.10       87.45     25.38 o 
  -7   4   9      966.24      870.43     32.18 o 
  -6   4   9     1156.10     1150.79     34.32 o 
  -5   4   9      457.52      463.20     25.36 o 
  -4   4   9      797.86      746.65     27.53 o 
  -3   4   9      171.11      249.60     23.61 o 
  -2   4   9     1030.02      978.46     25.82 o 
  -1   4   9      138.54      208.97     34.96 o 
   0   4   9        7.17       27.92     21.60 o 
   1   4   9      252.12      322.68     30.04 o 
   2   4   9      280.96      355.52     32.73 o 
   3   4   9       26.76       40.81     24.30 o 
   4   4   9       50.86       54.07     24.03 o 
   5   4   9       23.68       29.99     24.81 o 
   6   4   9     1346.44     1313.15     40.97 o 
   7   4   9      129.38      132.97     23.55 o 
   8   4   9       23.50       -5.75     23.34 o 
   9   4   9        0.06      -24.51     24.79 o 
  10   4   9      642.89      658.51     46.03 o 
 -11   5   9       69.23      107.78     38.12 o 
 -10   5   9      180.16      200.34     73.37 o 
  -9   5   9       11.47       -8.53     21.16 o 
  -8   5   9      139.44      160.99     27.97 o 
  -7   5   9      612.71      594.03     28.31 o 
  -6   5   9      447.12      464.07     27.06 o 
  -5   5   9       87.98       98.56     19.36 o 
  -4   5   9      104.45      160.60     26.71 o 
  -3   5   9      488.39      566.18     32.13 o 
  -2   5   9       34.01       62.93     26.80 o 
  -1   5   9     1183.94     1153.75     53.30 o 
   0   5   9      499.28      515.34     37.66 o 
   1   5   9     1587.45     1557.60     52.60 o 
   2   5   9      140.07      184.89     29.83 o 
   3   5   9      201.73      252.53     31.88 o 
   4   5   9       66.43       66.58     26.15 o 
   5   5   9      135.69      146.78     30.07 o 
   6   5   9       63.56       34.56     27.09 o 
   7   5   9      348.90      314.93     50.42 o 
   8   5   9      203.87      200.05     61.63 o 
   9   5   9        0.37       -6.71     24.83 o 
  -9   6   9      144.07      171.40     40.00 o 
  -8   6   9       35.08       78.49     24.55 o 
  -7   6   9      123.87      120.05     26.77 o 
  -6   6   9       12.83        1.48     29.15 o 
  -5   6   9      140.18      163.05     27.99 o 
  -4   6   9      153.96      230.85     35.45 o 
  -3   6   9      730.11      702.36     40.93 o 
  -2   6   9      136.01      178.74     30.81 o 
  -1   6   9      486.55      578.97     41.87 o 
   0   6   9        9.69       18.62     23.78 o 
   1   6   9        1.35      -14.16     23.41 o 
   2   6   9      124.23      197.87     31.86 o 
   3   6   9      708.05      699.07     42.20 o 
   4   6   9      183.94      168.50     35.80 o 
   5   6   9      452.17      381.83    102.57 o 
   6   6   9      172.40      117.44     59.07 o 
   7   6   9      144.19      119.82     35.17 o 
   8   6   9        0.32       19.77     34.31 o 
  -7   7   9      154.50      124.10     55.07 o 
  -6   7   9      309.83      248.34     56.12 o 
  -5   7   9       70.40       14.54     29.77 o 
  -4   7   9      363.52      443.73    115.42 o 
  -3   7   9       44.62       30.29     27.57 o 
  -2   7   9       50.10       42.17     29.48 o 
  -1   7   9       30.10       -9.89     25.78 o 
   0   7   9      624.79      640.30     44.28 o 
   1   7   9        0.49        5.97     24.52 o 
   2   7   9       51.61       46.20     28.63 o 
   3   7   9       60.75       65.91     30.49 o 
   4   7   9      487.16      457.10     81.95 o 
   5   7   9      104.19       62.24     54.27 o 
   6   7   9      113.10       66.73     26.60 o 
  -3   8   9      242.20      232.50     60.28 o 
  -2   8   9      198.03      173.77     35.97 o 
  -1   8   9      562.18      577.33     48.95 o 
   0   8   9       13.74        2.66     26.41 o 
   1   8   9      291.58      315.65     39.72 o 
   2   8   9       20.19       13.79     87.12 o 
 -12   0  10      261.74      341.26     53.75 o 
 -10   0  10       97.34       85.54     25.31 o 
  -8   0  10     3643.31     3666.35     72.04 o 
  -6   0  10      350.90      367.47     26.22 o 
  -4   0  10    12983.14    12960.39    169.96 o 
  -2   0  10      117.14      126.16     32.64 o 
   0   0  10     2577.96     2366.08     42.69 o 
   2   0  10      299.84      373.79     34.94 o 
   4   0  10     1060.27     1055.55     37.77 o 
   6   0  10       10.42       19.26     15.28 o 
   8   0  10      555.77      549.67     35.16 o 
  10   0  10      119.21       65.28     45.83 o 
  12   0  10      557.81      375.15     66.05 o 
 -13   1  10      516.47      573.21     43.65 o 
 -12   1  10       94.76      118.66     54.86 o 
 -11   1  10     1189.09     1183.56     59.72 o 
 -10   1  10        1.33       21.62     23.68 o 
  -9   1  10     1548.90     1450.40     50.28 o 
  -8   1  10        8.87       13.21     15.71 o 
  -7   1  10     1353.30     1397.72     61.84 o 
  -6   1  10       35.64       41.13     10.27 o 
  -5   1  10     3477.17     3511.38     39.07 o 
  -4   1  10      255.31      243.14     19.88 o 
  -3   1  10      578.56      556.93     18.94 o 
  -2   1  10      199.08      168.11     17.17 o 
  -1   1  10        7.33       13.74     10.57 o 
   0   1  10      276.72      324.27     21.87 o 
   1   1  10     1872.79     1802.57     21.19 o 
   2   1  10      967.05      969.19     17.96 o 
   3   1  10      139.01      184.05     11.44 o 
   4   1  10        5.70       10.62      8.86 o 
   5   1  10     2658.06     2739.78     33.65 o 
   6   1  10        0.66       13.64     10.60 o 
   7   1  10        6.42       -9.05     13.31 o 
   8   1  10       17.24       20.52     21.27 o 
   9   1  10      112.82      163.55     25.64 o 
  10   1  10      377.48      370.79     31.92 o 
  11   1  10        1.62      -60.90     49.58 o 
  12   1  10      161.99      103.34     38.43 o 
 -13   2  10        1.02       46.61     26.79 o 
 -12   2  10      236.02      230.40     33.53 o 
 -11   2  10      137.59      150.18     29.21 o 
 -10   2  10        6.14       -1.83     20.88 o 
  -9   2  10        6.72      -14.63     20.14 o 
  -8   2  10       38.04       46.72     22.24 o 
  -7   2  10     1016.38      952.11     30.49 o 
  -6   2  10      326.41      368.34     18.72 o 
  -5   2  10      327.73      304.48     16.03 o 
  -4   2  10      844.80      873.96     20.29 o 
  -3   2  10      294.84      311.51     20.76 o 
  -2   2  10      559.56      652.67     59.17 o 
  -1   2  10     5960.37     6084.34     74.62 o 
   0   2  10     2593.57     2599.16     33.13 o 
   1   2  10       64.37       79.79     15.43 o 
   2   2  10       29.25       26.56      9.53 o 
   3   2  10     3042.13     3054.60     44.54 o 
   4   2  10       69.70       76.39     14.64 o 
   5   2  10      234.43      266.58     17.68 o 
   6   2  10      192.24      212.20     17.58 o 
   7   2  10     1737.98     1758.34     38.72 o 
   8   2  10        1.45      -11.57     19.15 o 
   9   2  10       30.55       20.37     22.42 o 
  10   2  10      511.51      479.95     49.27 o 
  11   2  10      111.45      153.10     28.91 o 
 -12   3  10        6.13       20.18     23.24 o 
 -11   3  10        0.99       14.73     29.31 o 
 -10   3  10      148.16      194.53     37.85 o 
  -9   3  10      575.34      531.64     35.09 o 
  -8   3  10      528.50      460.37     34.19 o 
  -7   3  10        0.27       -9.45     15.74 o 
  -6   3  10     1952.35     1891.43     45.61 o 
  -5   3  10        4.30        5.82     14.13 o 
  -4   3  10      201.22      247.43     19.86 o 
  -3   3  10       11.96        7.86     12.58 o 
  -2   3  10     4051.05     3920.89     67.51 o 
  -1   3  10      166.97      251.39     16.29 o 
   0   3  10      209.84      254.99     38.86 o 
   1   3  10       15.26       16.48     18.91 o 
   2   3  10     5096.36     5214.01    136.52 o 
   3   3  10        4.48       -9.25     21.12 o 
   4   3  10      119.71       94.84     43.51 o 
   5   3  10       26.51       34.09     18.92 o 
   6   3  10     1107.84     1067.02     37.41 o 
   7   3  10      500.29      545.73     33.32 o 
   8   3  10      946.33      945.91     45.73 o 
   9   3  10       23.19      -27.45     23.32 o 
  10   3  10      158.93      158.69     33.29 o 
  11   3  10       13.16      -17.35     27.94 o 
 -12   4  10       40.23       24.23     24.97 o 
 -11   4  10      686.82      729.42     58.75 o 
 -10   4  10       70.84       74.74     26.04 o 
  -9   4  10      458.70      410.97     67.01 o 
  -8   4  10      445.47      424.34     33.81 o 
  -7   4  10     1107.11     1074.25     34.87 o 
  -6   4  10       31.60       49.61     21.52 o 
  -5   4  10      254.66      267.38     23.08 o 
  -4   4  10        4.71        5.87     14.61 o 
  -3   4  10      130.72      160.67     21.45 o 
  -2   4  10       45.17      119.25     29.22 o 
  -1   4  10     1293.30     1341.41     69.34 o 
   0   4  10      152.84      175.33     28.55 o 
   1   4  10        2.93       20.08     21.79 o 
   2   4  10      638.48      596.87     38.87 o 
   3   4  10     3955.73     3930.57     82.60 o 
   4   4  10      293.89      398.71     43.96 o 
   5   4  10       36.08       41.46     25.88 o 
   6   4  10      193.55      249.01     27.02 o 
   7   4  10     1044.82     1098.15     51.43 o 
   8   4  10      124.31       75.67     28.02 o 
   9   4  10       83.75       58.35     30.69 o 
  10   4  10       26.06        7.47     29.32 o 
 -11   5  10       54.86       48.01     24.08 o 
 -10   5  10       97.73       82.94     26.12 o 
  -9   5  10       57.93       71.20     25.76 o 
  -8   5  10       13.28       24.25     21.96 o 
  -7   5  10      290.78      342.54     27.61 o 
  -6   5  10      205.85      245.72     26.25 o 
  -5   5  10       21.72       22.41     23.06 o 
  -4   5  10      152.89      187.84     27.47 o 
  -3   5  10       39.86       67.06     24.32 o 
  -2   5  10     1198.56     1305.13     49.75 o 
  -1   5  10       69.95       93.55     29.06 o 
   0   5  10       97.33      131.53     29.19 o 
   1   5  10      145.06      177.65     30.71 o 
   2   5  10       97.02      141.64     30.59 o 
   3   5  10       46.64       97.24     45.83 o 
   4   5  10      121.36      124.26     29.15 o 
   5   5  10       92.29       74.97     28.69 o 
   6   5  10       35.63       30.43     27.67 o 
   7   5  10       40.08       43.81     23.21 o 
   8   5  10      328.89      264.97     72.54 o 
   9   5  10      402.95      259.81     62.81 o 
  -9   6  10        0.04        0.83     28.68 o 
  -8   6  10      409.78      473.80     36.87 o 
  -7   6  10      428.27      432.44     60.49 o 
  -6   6  10        3.69      -13.22     23.81 o 
  -5   6  10        0.16        8.17     28.16 o 
  -4   6  10     1567.77     1597.57     45.74 o 
  -3   6  10      141.29      160.33     51.77 o 
  -2   6  10      233.50      257.63     34.87 o 
  -1   6  10       45.58       38.20     24.86 o 
   0   6  10      789.26      752.92     43.21 o 
   1   6  10       57.19       39.66     30.52 o 
   2   6  10       49.69       13.65     24.99 o 
   3   6  10      182.59      160.72     31.72 o 
   4   6  10      565.02      525.38    123.02 o 
   5   6  10       26.08      -20.45     26.64 o 
   6   6  10       90.70       49.86     41.98 o 
   7   6  10      159.31      143.99     39.65 o 
  -7   7  10       32.31       26.81     50.07 o 
  -6   7  10       31.35       37.47     55.00 o 
  -5   7  10       48.06       40.35     30.91 o 
  -4   7  10       65.08       48.48     31.14 o 
  -3   7  10      478.31      578.03     89.13 o 
  -2   7  10       11.33        3.78     27.93 o 
  -1   7  10       10.44      -28.62     24.73 o 
   0   7  10       63.44       92.27     33.23 o 
   1   7  10      446.55      441.02     46.04 o 
   2   7  10        6.39      -30.14     25.75 o 
   3   7  10       78.80       15.54     25.76 o 
   4   7  10       35.71       -6.99     28.33 o 
   5   7  10      574.36      423.22    258.86 o 
  -2   8  10       29.02       13.96     37.43 o 
  -1   8  10       17.08      -20.73     27.38 o 
   0   8  10      388.83      502.33     46.06 o 
 -13   0  11      150.90      156.11     46.46 o 
 -11   0  11     1507.19     1720.83     82.43 o 
  -7   0  11     5957.63     6091.19     96.92 o 
  -5   0  11      280.99      291.81     37.57 o 
  -3   0  11     4376.63     4428.00     75.47 o 
  -1   0  11     1139.96     1200.90     35.87 o 
   1   0  11      266.03      382.72     24.49 o 
   3   0  11      338.41      378.65     21.25 o 
   5   0  11     2338.96     2387.85     45.33 o 
   7   0  11      802.58      775.32     30.97 o 
   9   0  11      480.01      389.73     58.27 o 
  11   0  11       28.53       13.75     47.29 o 
 -13   1  11       75.92      108.24     30.83 o 
 -12   1  11      180.71      216.62     33.72 o 
 -11   1  11       74.26       84.45     27.71 o 
 -10   1  11      336.46      330.61     34.96 o 
  -9   1  11        2.76      -16.89     20.09 o 
  -8   1  11      375.92      386.25     33.74 o 
  -7   1  11      242.19      285.11     18.04 o 
  -6   1  11      698.48      740.24     22.68 o 
  -5   1  11     1767.53     1758.46     31.97 o 
  -4   1  11        3.83       13.68     10.82 o 
  -3   1  11      277.74      353.07     19.83 o 
  -2   1  11     4440.03     4389.63     82.91 o 
  -1   1  11      849.95      786.45     21.19 o 
   0   1  11     2545.98     2671.87     34.53 o 
   1   1  11      208.05      289.65     18.02 o 
   2   1  11     4362.60     4269.26     41.94 o 
   3   1  11        6.27       -5.50      8.57 o 
   4   1  11     1744.23     1750.75     28.12 o 
   5   1  11      150.59      185.61     13.81 o 
   6   1  11      169.97      256.34     18.22 o 
   7   1  11      704.47      669.98     23.75 o 
   8   1  11      193.46      238.41     26.13 o 
   9   1  11      312.50      303.30     33.61 o 
  10   1  11      315.31      307.70     49.28 o 
  11   1  11       10.67      -12.92     32.59 o 
 -13   2  11        0.07       25.10     25.08 o 
 -12   2  11        1.46        2.07     25.07 o 
 -11   2  11      244.61      246.93     84.41 o 
 -10   2  11      200.07      200.09     37.99 o 
  -9   2  11      406.49      412.91     52.36 o 
  -8   2  11       11.65       18.28     20.73 o 
  -7   2  11     1506.40     1399.84     36.73 o 
  -6   2  11       24.77       21.80     15.57 o 
  -5   2  11       82.69      112.09     17.06 o 
  -4   2  11     1762.36     1574.55     30.35 o 
  -3   2  11     3245.19     3238.44     54.22 o 
  -2   2  11        9.16       12.18     10.04 o 
  -1   2  11      526.08      499.91     35.73 o 
   0   2  11     5448.67     5410.39     60.93 o 
   1   2  11      526.44      539.83     19.75 o 
   2   2  11     1007.86     1010.25     23.42 o 
   3   2  11     1285.04     1385.49     31.07 o 
   4   2  11     1694.62     1634.93     34.36 o 
   5   2  11      666.78      669.31     23.10 o 
   6   2  11      285.03      386.95     24.10 o 
   7   2  11        1.80       -9.64     13.42 o 
   8   2  11     1213.15     1136.55     40.07 o 
   9   2  11      207.43      212.51     27.62 o 
  10   2  11        7.54      -29.47     28.98 o 
  11   2  11       39.52        8.49     25.19 o 
 -12   3  11       24.73       36.90     25.59 o 
 -11   3  11       99.83       55.99     27.02 o 
 -10   3  11      248.42      230.81     52.19 o 
  -9   3  11     1510.76     1566.03     53.07 o 
  -8   3  11       61.67       75.56     23.85 o 
  -7   3  11        3.47      -10.53     16.21 o 
  -6   3  11      157.96      186.36     21.22 o 
  -5   3  11     2255.25     2244.31     55.69 o 
  -4   3  11        2.72        2.23     13.47 o 
  -3   3  11      118.41      120.40     16.72 o 
  -2   3  11      425.74      470.57     52.29 o 
  -1   3  11     4383.25     4466.58    117.17 o 
   0   3  11        0.12       10.58     20.94 o 
   1   3  11      528.71      563.97     36.19 o 
   2   3  11       29.90       54.38     22.55 o 
   3   3  11      605.71      587.23     36.99 o 
   4   3  11     1886.62     1811.06     44.55 o 
   5   3  11     3522.01     3536.08     64.03 o 
   6   3  11       40.84       32.95     19.93 o 
   7   3  11      304.93      326.83     29.33 o 
   8   3  11       65.51       59.40     27.16 o 
   9   3  11      283.44      313.15     38.06 o 
  10   3  11        2.28      -16.69     27.39 o 
  11   3  11      209.28      198.37     38.01 o 
 -11   4  11      217.25      172.08     71.81 o 
 -10   4  11      415.29      418.61     95.56 o 
  -9   4  11      150.39      168.34     38.33 o 
  -8   4  11      293.25      358.09     83.34 o 
  -7   4  11       47.51       44.17     18.64 o 
  -6   4  11        4.79       -2.93     16.09 o 
  -5   4  11       35.59       24.38     17.41 o 
  -4   4  11      825.84      755.42     29.24 o 
  -3   4  11       92.02       98.27     39.17 o 
  -2   4  11       20.60       40.92     31.57 o 
  -1   4  11        0.44       22.47     22.27 o 
   0   4  11     3067.78     3050.38     72.22 o 
   1   4  11      338.15      321.76     33.83 o 
   2   4  11      726.95      846.63     58.26 o 
   3   4  11      147.36      172.34     39.13 o 
   4   4  11     1303.65     1359.65     51.92 o 
   5   4  11       45.61       79.68     39.34 o 
   6   4  11       47.79       65.45     22.37 o 
   7   4  11        1.80      -29.97     19.98 o 
   8   4  11      284.27      368.97     42.71 o 
   9   4  11        6.69      -12.33     26.10 o 
  10   4  11       17.22        7.57     32.01 o 
 -10   5  11       26.71       18.90     28.40 o 
  -9   5  11      578.98      619.37     38.98 o 
  -8   5  11      144.90      118.58     28.23 o 
  -7   5  11       45.23       58.02     24.18 o 
  -6   5  11      109.69       97.15     21.05 o 
  -5   5  11     2265.83     2064.02     85.27 o 
  -4   5  11      311.12      355.08     32.34 o 
  -3   5  11       70.94      107.22     28.91 o 
  -2   5  11      297.41      367.09     51.66 o 
  -1   5  11      186.95      237.97     34.04 o 
   0   5  11       20.49        6.18     23.81 o 
   1   5  11      562.70      568.89     40.63 o 
   2   5  11      100.67      131.44     30.80 o 
   3   5  11      215.83      265.31     33.24 o 
   4   5  11        3.68       -3.20     23.59 o 
   5   5  11      954.11      927.57     47.33 o 
   6   5  11      676.63      686.52     43.89 o 
   7   5  11       35.86       39.45     33.77 o 
   8   5  11        0.67      -24.72     27.22 o 
   9   5  11      200.79      367.44     61.53 o 
  -9   6  11       14.40       33.49     24.42 o 
  -8   6  11       38.00        2.99     35.21 o 
  -7   6  11      337.92      404.04     57.71 o 
  -6   6  11       63.39      131.29     29.56 o 
  -5   6  11        2.77        2.13     24.91 o 
  -4   6  11       18.48       26.10     24.83 o 
  -3   6  11      701.93      712.25     87.86 o 
  -2   6  11      119.71      168.91     45.07 o 
  -1   6  11       33.17       55.82     28.86 o 
   0   6  11       51.60       44.66     30.31 o 
   1   6  11      694.13      653.98     42.23 o 
   2   6  11       25.93      -11.13     26.62 o 
   3   6  11        1.42      -33.79     25.32 o 
   4   6  11        1.24      -20.71     32.19 o 
   5   6  11      199.99      146.59     51.91 o 
   6   6  11        1.76      -28.53     22.40 o 
   7   6  11      367.52      368.79    115.10 o 
  -6   7  11      221.50      223.83     51.43 o 
  -5   7  11        0.25      -14.04     29.17 o 
  -4   7  11      246.40      215.88     36.90 o 
  -3   7  11       50.34       34.84     30.56 o 
  -2   7  11      944.39      916.29     49.65 o 
  -1   7  11       46.38       21.60     28.66 o 
   0   7  11      191.84      154.04     34.85 o 
   1   7  11        2.24      -29.37     27.70 o 
   2   7  11     1052.38      963.50     51.28 o 
   3   7  11      358.72      281.88     38.57 o 
   4   7  11      104.08       81.20     33.17 o 
   5   7  11       39.83      -20.87     25.71 o 
 -12   0  12       31.25       55.83     38.89 o 
 -10   0  12      861.97      999.41     64.03 o 
  -8   0  12      194.47      244.03     42.01 o 
  -6   0  12     1287.82     1244.26     39.83 o 
  -4   0  12       26.30       22.80     16.95 o 
  -2   0  12      560.31      582.37     41.18 o 
   0   0  12       27.30       17.62      9.96 o 
   2   0  12     5009.69     5056.84     86.93 o 
   4   0  12     1466.70     1547.56     36.79 o 
   6   0  12     2154.38     2284.68     46.88 o 
   8   0  12       45.42        5.28     37.08 o 
  10   0  12      615.31      452.72     59.24 o 
 -13   1  12       50.12       31.24     28.36 o 
 -12   1  12      179.21      216.83     56.46 o 
 -11   1  12       91.72      161.89     31.42 o 
 -10   1  12       47.79       50.51     24.69 o 
  -9   1  12      361.52      418.66     36.26 o 
  -8   1  12       61.98       56.48     23.23 o 
  -7   1  12      124.00       92.75     15.00 o 
  -6   1  12       15.01       20.73     13.05 o 
  -5   1  12     3203.74     3179.19     45.64 o 
  -4   1  12       28.18       22.64     11.53 o 
  -3   1  12     2323.81     2264.03     36.61 o 
  -2   1  12      152.65      187.02     14.92 o 
  -1   1  12     1082.84     1001.62     24.35 o 
   0   1  12        4.23       13.17     10.44 o 
   1   1  12      398.72      389.86     18.49 o 
   2   1  12      124.45      136.60     11.29 o 
   3   1  12     2220.36     2297.76     30.26 o 
   4   1  12       82.14       97.36     12.08 o 
   5   1  12      465.65      502.07     21.04 o 
   6   1  12      367.81      429.48     21.77 o 
   7   1  12      539.53      549.62     23.16 o 
   8   1  12       98.39       98.65     23.03 o 
   9   1  12      147.38      124.11     24.14 o 
  10   1  12        5.22       -3.60     30.00 o 
  11   1  12      584.30      402.46     60.49 o 
 -13   2  12      194.45      178.77     46.98 o 
 -12   2  12        0.09       23.97     25.46 o 
 -11   2  12        0.49        6.25     29.48 o 
 -10   2  12      111.13      113.02     27.42 o 
  -9   2  12       71.98       68.37     24.35 o 
  -8   2  12      292.63      294.72     32.46 o 
  -7   2  12      281.29      328.14     25.44 o 
  -6   2  12       28.89       25.15     15.84 o 
  -5   2  12      528.28      498.73     21.22 o 
  -4   2  12        0.14        2.57     11.68 o 
  -3   2  12     4706.14     4723.66     58.06 o 
  -2   2  12     1093.09     1038.82     25.38 o 
  -1   2  12      744.82      727.78     24.53 o 
   0   2  12      465.37      512.88     31.44 o 
   1   2  12     2074.96     2059.66     39.36 o 
   2   2  12      276.13      315.62     25.03 o 
   3   2  12      150.64      213.68     18.68 o 
   4   2  12      246.13      323.27     21.84 o 
   5   2  12     1286.13     1330.00     29.71 o 
   6   2  12     1815.99     1816.45     34.97 o 
   7   2  12      363.24      396.20     22.28 o 
   8   2  12      212.31      242.05     27.58 o 
   9   2  12       67.33       34.01     29.22 o 
  10   2  12       76.12       63.92     26.01 o 
  11   2  12        0.77      -12.64     24.42 o 
 -12   3  12      528.61      619.88     59.03 o 
 -11   3  12       11.94      -31.97     21.32 o 
 -10   3  12       59.25       99.32     27.42 o 
  -9   3  12        0.01        9.11     21.52 o 
  -8   3  12     1195.44     1162.42     45.83 o 
  -7   3  12       19.98       18.43     17.96 o 
  -6   3  12       10.71        0.71     16.55 o 
  -5   3  12      267.95      297.73     23.44 o 
  -4   3  12      357.12      384.44     36.20 o 
  -3   3  12       42.72       49.55     15.41 o 
  -2   3  12       41.71       55.76     17.51 o 
  -1   3  12       60.02       87.53     22.35 o 
   0   3  12     1120.99     1173.98     44.95 o 
   1   3  12       12.66       52.92     23.57 o 
   2   3  12     1070.23     1091.05     54.30 o 
   3   3  12       38.39       59.09     27.61 o 
   4   3  12     1291.32     1370.01     40.81 o 
   5   3  12       23.70       17.13     19.96 o 
   6   3  12      374.54      496.63     36.19 o 
   7   3  12        0.93      -11.05     19.05 o 
   8   3  12      737.53      711.84     43.67 o 
   9   3  12        9.42       10.99     25.95 o 
  10   3  12      146.33      134.92     34.41 o 
 -11   4  12        0.59       22.86     24.35 o 
 -10   4  12      142.06      179.70     54.58 o 
  -9   4  12      197.77      186.31     37.71 o 
  -8   4  12        0.30       14.18     21.37 o 
  -7   4  12     1017.90     1020.66     35.31 o 
  -6   4  12       42.34       49.35     18.72 o 
  -5   4  12      161.73      207.60     43.56 o 
  -4   4  12       68.08      101.66     19.26 o 
  -3   4  12      928.58      924.12     44.04 o 
  -2   4  12       33.90       48.08     24.50 o 
  -1   4  12      314.20      371.37     36.19 o 
   0   4  12        1.03       60.77     36.11 o 
   1   4  12     1343.19     1374.56     50.60 o 
   2   4  12      339.00      384.37     38.55 o 
   3   4  12       65.80       83.34     49.72 o 
   4   4  12        5.94        9.31     26.43 o 
   5   4  12       13.65      -13.70     18.14 o 
   6   4  12        0.82      -14.74     19.53 o 
   7   4  12        5.03        9.83     21.25 o 
   8   4  12       11.34      -10.73     26.54 o 
   9   4  12      421.83      461.45     45.28 o 
 -10   5  12        0.17        5.99     23.80 o 
  -9   5  12      212.02      204.31     42.29 o 
  -8   5  12      290.75      312.11     66.63 o 
  -7   5  12       29.47       37.89     20.11 o 
  -6   5  12      450.92      512.85     38.72 o 
  -5   5  12      215.12      282.16     50.48 o 
  -4   5  12        2.90       -8.89     22.87 o 
  -3   5  12       10.24       50.72     25.17 o 
  -2   5  12      162.91      148.50     33.41 o 
  -1   5  12       95.52      127.99     31.60 o 
   0   5  12        7.58        1.75     26.50 o 
   1   5  12      615.92      559.69     40.71 o 
   2   5  12       13.60      -32.14     25.22 o 
   3   5  12       29.71        1.37     26.37 o 
   4   5  12       54.58       -1.68     27.54 o 
   5   5  12       98.98       71.72     31.09 o 
   6   5  12      306.75      350.06     58.55 o 
   7   5  12       45.32       45.70     23.57 o 
   8   5  12      310.69      246.78     82.78 o 
  -8   6  12       53.70      105.49     44.10 o 
  -7   6  12       18.35       -2.78     43.82 o 
  -6   6  12     1160.85     1242.56     45.10 o 
  -5   6  12      122.22      106.57     29.63 o 
  -4   6  12       30.63       39.70     33.40 o 
  -3   6  12       43.90       85.93     32.53 o 
  -2   6  12      611.41      660.49     44.09 o 
  -1   6  12        6.07       13.07     27.33 o 
   0   6  12      300.84      332.44     39.76 o 
   1   6  12       53.74       35.83     29.61 o 
   2   6  12      738.85      734.14     61.44 o 
   3   6  12       22.74        8.38     25.20 o 
   4   6  12      311.49      203.83     87.99 o 
   5   6  12        3.39      -36.47     26.29 o 
   6   6  12      292.16      190.44    148.37 o 
  -6   7  12       84.68       86.25     50.38 o 
  -5   7  12      160.04      140.81     43.02 o 
  -4   7  12      226.27      268.44     63.40 o 
  -3   7  12      136.46      140.11     36.81 o 
  -2   7  12       59.07       39.97     32.81 o 
  -1   7  12     1092.63     1074.06     98.26 o 
   0   7  12       41.43        5.19     29.53 o 
   1   7  12      346.43      335.24     41.98 o 
   2   7  12        0.02      -17.05     29.09 o 
   3   7  12      249.52      187.84     37.06 o 
   4   7  12       40.77       21.37     27.63 o 
 -13   0  13      425.06      388.07     57.71 o 
 -11   0  13       40.37       33.26     38.20 o 
  -9   0  13      352.08      391.82     51.46 o 
  -7   0  13      436.96      441.76     52.12 o 
  -5   0  13     1239.74     1339.47     78.75 o 
  -3   0  13      370.81      394.45     27.66 o 
  -1   0  13     1212.36     1126.68     37.14 o 
   1   0  13     1025.85     1086.47     25.28 o 
   3   0  13     1536.80     1557.62     36.58 o 
   5   0  13       63.24       47.59     18.35 o 
   7   0  13      493.02      579.99     54.79 o 
   9   0  13      178.19      136.95     46.32 o 
  11   0  13      177.23      135.00     53.34 o 
 -13   1  13       42.96       27.57     27.56 o 
 -12   1  13       18.49       39.54     27.74 o 
 -11   1  13        3.18       -1.61     23.53 o 
 -10   1  13      253.54      286.02     37.99 o 
  -9   1  13        1.73       -3.62     20.75 o 
  -8   1  13       58.18       88.08     24.44 o 
  -7   1  13      278.72      257.11     19.30 o 
  -6   1  13     1682.25     1623.77     48.84 o 
  -5   1  13        0.48        5.31     12.46 o 
  -4   1  13      696.54      654.52     22.80 o 
  -3   1  13      165.62      183.45     20.46 o 
  -2   1  13     3416.83     3314.75     46.27 o 
  -1   1  13      556.37      597.41     21.26 o 
   0   1  13      554.94      584.07     23.85 o 
   1   1  13      192.51      249.00     13.97 o 
   2   1  13        0.96      -13.63      9.09 o 
   3   1  13        4.92       12.05     10.28 o 
   4   1  13     1423.98     1509.37     29.89 o 
   5   1  13        7.31        1.53     13.44 o 
   6   1  13      290.71      342.38     21.35 o 
   7   1  13       41.61       43.75     15.20 o 
   8   1  13      649.04      669.92     33.35 o 
   9   1  13       35.47        2.86     27.15 o 
  10   1  13       10.32      -21.99     49.86 o 
  11   1  13        1.83      -49.55     33.85 o 
 -12   2  13      335.56      273.10    132.89 o 
 -11   2  13      175.42      177.93     31.71 o 
 -10   2  13      108.54      143.32     47.02 o 
  -9   2  13      512.51      461.46     36.71 o 
  -8   2  13      154.31      195.54     29.14 o 
  -7   2  13        3.57       22.03     17.53 o 
  -6   2  13      719.65      678.50     29.01 o 
  -5   2  13      375.99      410.73     21.97 o 
  -4   2  13      624.59      572.59     22.69 o 
  -3   2  13       21.62       18.32     12.44 o 
  -2   2  13        7.51       -3.04     11.69 o 
  -1   2  13      604.28      622.88     22.17 o 
   0   2  13      927.23      928.15     24.15 o 
   1   2  13      343.91      452.35     28.62 o 
   2   2  13      681.32      671.13     25.17 o 
   3   2  13     1836.30     1848.79     37.78 o 
   4   2  13       42.31       48.16     16.72 o 
   5   2  13       45.58       57.52     15.47 o 
   6   2  13      191.41      249.04     19.67 o 
   7   2  13        4.16       -8.33     13.88 o 
   8   2  13       19.52       -2.98     20.61 o 
   9   2  13      248.64      219.49     28.41 o 
  10   2  13      565.34      549.43     62.80 o 
 -12   3  13       55.31       92.01     40.90 o 
 -11   3  13      300.57      249.74     90.42 o 
 -10   3  13       24.82       42.60     24.81 o 
  -9   3  13      231.57      236.13     34.48 o 
  -8   3  13       36.46       49.24     22.98 o 
  -7   3  13      350.43      401.99     28.45 o 
  -6   3  13      241.30      310.86     32.46 o 
  -5   3  13        1.91      -19.42     15.45 o 
  -4   3  13       65.32       58.72     17.18 o 
  -3   3  13      524.14      497.11     25.23 o 
  -2   3  13       10.58        2.40     24.91 o 
  -1   3  13      199.75      240.83     26.96 o 
   0   3  13      508.25      560.29     46.42 o 
   1   3  13     2403.70     2615.84     54.03 o 
   2   3  13        2.06       28.47     28.59 o 
   3   3  13      110.79      126.69     42.71 o 
   4   3  13      977.44      943.71     36.28 o 
   5   3  13      396.42      507.68     32.57 o 
   6   3  13      130.85      123.53     23.53 o 
   7   3  13      118.90      175.97     44.78 o 
   8   3  13        0.99      -40.42     26.94 o 
   9   3  13       80.16       82.09     33.26 o 
  10   3  13        2.62      -53.75     42.22 o 
 -11   4  13        4.76        3.00     23.57 o 
 -10   4  13      183.65      186.51     47.78 o 
  -9   4  13       14.79       10.59     24.01 o 
  -8   4  13      317.25      371.73    104.24 o 
  -7   4  13       26.10        5.63     17.83 o 
  -6   4  13       85.90      127.80     21.90 o 
  -5   4  13       97.64      110.60     20.97 o 
  -4   4  13     1349.16     1382.69     71.91 o 
  -3   4  13      121.13      115.51     26.43 o 
  -2   4  13       61.75       86.39     26.22 o 
  -1   4  13       17.51       44.99     27.08 o 
   0   4  13      353.75      471.36     41.18 o 
   1   4  13       43.30       27.33     27.51 o 
   2   4  13      497.41      514.47     59.97 o 
   3   4  13      292.25      248.89     50.90 o 
   4   4  13      590.64      588.27     43.57 o 
   5   4  13      175.16      162.28     25.43 o 
   6   4  13      869.10      903.53     56.87 o 
   7   4  13      138.72      130.43     27.27 o 
   8   4  13        3.03      -44.12     43.68 o 
   9   4  13       62.61       55.18     33.67 o 
 -10   5  13      101.62      102.91     53.51 o 
  -9   5  13      110.53       84.66     27.79 o 
  -8   5  13      310.76      344.38     36.15 o 
  -7   5  13      232.56      232.59     35.87 o 
  -6   5  13      487.39      479.95     67.85 o 
  -5   5  13      318.23      366.88     56.05 o 
  -4   5  13       20.11        6.58     24.46 o 
  -3   5  13      284.23      356.07     32.97 o 
  -2   5  13        7.51        1.50     27.01 o 
  -1   5  13       94.83      122.57     41.94 o 
   0   5  13       31.45       25.08     27.57 o 
   1   5  13      561.43      635.64     65.64 o 
   2   5  13      361.28      404.93     49.62 o 
   3   5  13       67.76       35.36     31.43 o 
   4   5  13      120.39       96.00     33.37 o 
   5   5  13      133.10      110.82     74.48 o 
   6   5  13      192.68      144.12     22.73 o 
   7   5  13       70.92       66.02     42.98 o 
   8   5  13        1.22      -35.67     23.78 o 
  -7   6  13        5.67      -34.03     45.69 o 
  -6   6  13       19.19       53.43     33.88 o 
  -5   6  13       93.67      103.87     30.92 o 
  -4   6  13       88.84      113.44     29.92 o 
  -3   6  13       79.73      119.30     34.27 o 
  -2   6  13      362.49      352.98     42.26 o 
  -1   6  13      913.44      841.13     48.39 o 
   0   6  13      237.43      262.33     39.89 o 
   1   6  13       30.87       -1.28     28.63 o 
   2   6  13       25.31      -19.79     27.46 o 
   3   6  13      593.09      489.83    139.31 o 
   4   6  13      185.35      112.43     37.01 o 
   5   6  13      292.95      184.24    135.59 o 
   6   6  13       53.22        3.10     27.34 o 
  -5   7  13        2.68      -41.51     30.44 o 
  -4   7  13      293.66      284.99     43.59 o 
  -3   7  13      207.45      221.95     77.64 o 
  -2   7  13      516.43      705.27     55.15 o 
  -1   7  13        0.01      -12.79     29.02 o 
   0   7  13      458.67      467.52     46.62 o 
   1   7  13       30.60       -5.75     30.75 o 
   2   7  13       13.83      -25.47     30.28 o 
   3   7  13       66.26       19.74     40.17 o 
 -12   0  14      243.94      281.68     55.21 o 
 -10   0  14       20.47      -20.90     30.62 o 
  -8   0  14      453.82      420.36     50.55 o 
  -6   0  14      194.20      200.83     26.73 o 
  -4   0  14     3021.83     3031.03     64.87 o 
  -2   0  14      267.03      334.34     28.06 o 
   0   0  14     3728.03     3808.11    110.34 o 
   2   0  14       13.55       18.85     14.49 o 
   4   0  14     2631.55     2672.89     50.02 o 
   6   0  14      273.57      247.44     31.98 o 
   8   0  14       35.82       27.01     39.17 o 
  10   0  14      136.02       98.54     49.51 o 
 -12   1  14        6.48       52.11     32.36 o 
 -11   1  14      355.10      367.52     59.69 o 
 -10   1  14       20.70       10.03     23.43 o 
  -9   1  14     1287.45     1250.45     49.50 o 
  -8   1  14        2.38        8.57     20.11 o 
  -7   1  14      147.12      167.24     18.34 o 
  -6   1  14        3.24       -2.35     13.77 o 
  -5   1  14     1268.24     1259.69     30.25 o 
  -4   1  14      224.62      308.20     20.00 o 
  -3   1  14      646.97      573.80     22.33 o 
  -2   1  14       94.38       90.42     14.54 o 
  -1   1  14      284.45      324.31     19.40 o 
   0   1  14      226.80      280.00     15.08 o 
   1   1  14      336.24      395.54     21.17 o 
   2   1  14       14.66        3.75     14.39 o 
   3   1  14      173.39      193.53     16.50 o 
   4   1  14        6.32        7.60     13.86 o 
   5   1  14     1297.31     1343.29     30.46 o 
   6   1  14      114.41      117.10     17.30 o 
   7   1  14       50.54       69.65     15.81 o 
   8   1  14       57.77       50.69     30.42 o 
   9   1  14      178.96      130.56     33.68 o 
  10   1  14       30.26      -29.50     29.94 o 
 -12   2  14        5.52       26.80     25.73 o 
 -11   2  14      218.75      248.52     34.37 o 
 -10   2  14      405.88      350.37     37.39 o 
  -9   2  14      116.26      127.86     28.11 o 
  -8   2  14        4.85        6.51     21.03 o 
  -7   2  14     1267.31     1269.93     37.29 o 
  -6   2  14       18.46       34.01     14.74 o 
  -5   2  14      148.25      173.40     18.31 o 
  -4   2  14      718.96      709.05     24.72 o 
  -3   2  14      444.84      429.09     21.70 o 
  -2   2  14        0.34       22.87     12.54 o 
  -1   2  14      527.90      541.26     20.67 o 
   0   2  14      515.38      550.64     35.29 o 
   1   2  14      818.96      845.65     43.46 o 
   2   2  14      102.99      136.21     17.96 o 
   3   2  14      636.15      629.77     26.61 o 
   4   2  14      339.71      448.34     25.98 o 
   5   2  14        1.03        6.88     15.54 o 
   6   2  14        6.62       -0.75     14.61 o 
   7   2  14      804.62      888.69     27.59 o 
   8   2  14        0.53       -4.70     21.49 o 
   9   2  14      122.85       86.94     26.31 o 
  10   2  14      150.24       97.26     34.91 o 
 -11   3  14        2.48       13.01     24.58 o 
 -10   3  14      235.22      295.03     35.67 o 
  -9   3  14       48.16       68.03     25.39 o 
  -8   3  14       25.07       28.69     27.60 o 
  -7   3  14      138.53      175.74     23.75 o 
  -6   3  14     1257.94     1239.73     37.59 o 
  -5   3  14      135.41      157.56     21.40 o 
  -4   3  14      151.06      205.80     22.37 o 
  -3   3  14        0.01       -0.07     14.20 o 
  -2   3  14     2661.17     2620.26     79.42 o 
  -1   3  14        7.09       13.82     18.13 o 
   0   3  14      297.91      412.55     38.85 o 
   1   3  14       53.44       94.45     24.10 o 
   2   3  14     2646.50     2766.14     60.82 o 
   3   3  14     1163.62     1168.72     33.27 o 
   4   3  14      274.42      326.17     28.43 o 
   5   3  14      129.00      155.19     26.10 o 
   6   3  14      778.21      798.37     44.63 o 
   7   3  14        0.31       -2.77     22.12 o 
   8   3  14       17.40      -10.10     26.35 o 
   9   3  14       14.08      -33.83     27.39 o 
 -10   4  14       16.20       71.24     27.84 o 
  -9   4  14       55.62       37.27     42.99 o 
  -8   4  14      228.37      275.72     60.31 o 
  -7   4  14     1260.06     1316.31     50.93 o 
  -6   4  14      110.10      128.93     30.70 o 
  -5   4  14        2.73      -12.64     24.08 o 
  -4   4  14        4.24      -11.40     22.82 o 
  -3   4  14      996.78      897.81     38.02 o 
  -2   4  14       26.42       42.21     24.45 o 
  -1   4  14      462.31      561.71     57.19 o 
   0   4  14      336.86      413.04     41.22 o 
   1   4  14      261.93      311.01     39.37 o 
   2   4  14      172.67      218.80     45.00 o 
   3   4  14      337.56      352.28     40.00 o 
   4   4  14       32.72       62.22     29.92 o 
   5   4  14      399.99      407.02     32.80 o 
   6   4  14        0.44       -0.11     22.07 o 
   7   4  14      371.86      434.05     35.52 o 
   8   4  14       88.40       60.05     36.74 o 
  -9   5  14      227.65      249.74     58.13 o 
  -8   5  14      151.05      103.61     45.90 o 
  -7   5  14      104.31      118.60     32.45 o 
  -6   5  14      261.17      260.93     37.92 o 
  -5   5  14       17.15      -31.87     41.25 o 
  -4   5  14      131.72      124.80     29.66 o 
  -3   5  14       53.10       57.83     30.68 o 
  -2   5  14     1095.23     1090.66     49.37 o 
  -1   5  14      373.90      369.73     41.10 o 
   0   5  14      375.91      370.89     41.05 o 
   1   5  14      475.89      502.56     45.22 o 
   2   5  14      965.99      978.27     49.59 o 
   3   5  14        0.86       -3.02     28.18 o 
   4   5  14      214.64      187.45     37.77 o 
   5   5  14       18.94       -7.33     30.13 o 
   6   5  14      248.35      293.13     58.53 o 
   7   5  14      233.69      202.26     58.46 o 
  -7   6  14      203.95      108.82     54.59 o 
  -6   6  14        2.43      -25.33     47.35 o 
  -5   6  14       17.24       23.82     28.19 o 
  -4   6  14     1276.33     1256.13     46.70 o 
  -3   6  14      143.61      105.17     36.27 o 
  -2   6  14       14.26        4.64     30.49 o 
  -1   6  14        0.79        7.13     28.38 o 
   0   6  14      931.51      972.02     51.35 o 
   1   6  14      194.04      165.62     36.13 o 
   2   6  14        9.19      -34.67     26.49 o 
   3   6  14       12.97      -17.82     25.46 o 
   4   6  14      171.31      132.48     34.65 o 
   5   6  14       21.90      -27.44     28.72 o 
  -4   7  14       51.34       11.78     32.24 o 
  -3   7  14      152.62      138.96     39.74 o 
  -2   7  14        8.39        4.99     32.43 o 
  -1   7  14       38.43       13.42     32.66 o 
   0   7  14       37.11      -21.34     31.10 o 
   1   7  14       70.05       33.53     29.31 o 
   2   7  14        0.09      -37.63     28.15 o 
 -11   0  15      817.84      840.52     65.21 o 
  -9   0  15       72.33       73.89     35.97 o 
  -7   0  15      452.03      466.59     31.78 o 
  -5   0  15      272.51      248.00     28.20 o 
  -3   0  15     2538.11     2461.13     59.03 o 
  -1   0  15     1996.57     2029.23     64.72 o 
   1   0  15     1097.45     1008.49     41.93 o 
   3   0  15      527.16      549.06     75.17 o 
   5   0  15       78.33       97.23     26.43 o 
   7   0  15       87.53       60.05     35.00 o 
   9   0  15      427.99      278.83     59.66 o 
 -12   1  15      275.71      309.01     39.83 o 
 -11   1  15       23.39       61.87     27.96 o 
 -10   1  15        0.71        4.09     29.76 o 
  -9   1  15        8.67       22.77     22.56 o 
  -8   1  15      928.99      929.77     43.04 o 
  -7   1  15        0.99      -11.46     13.09 o 
  -6   1  15       32.61       30.36     14.79 o 
  -5   1  15      732.31      722.60     25.55 o 
  -4   1  15      508.13      538.25     23.21 o 
  -3   1  15        7.05        4.41     12.91 o 
  -2   1  15      445.63      447.10     32.05 o 
  -1   1  15       83.76      123.08     19.87 o 
   0   1  15      920.33      949.01     29.82 o 
   1   1  15       12.20       34.57     14.43 o 
   2   1  15     2872.29     2978.02     90.82 o 
   3   1  15        5.76      -13.11     14.98 o 
   4   1  15     1127.10     1078.42     32.00 o 
   5   1  15       39.02       64.57     17.65 o 
   6   1  15      116.52      184.41     24.41 o 
   7   1  15        1.28       -7.86     16.42 o 
   8   1  15      136.56      135.80     36.95 o 
   9   1  15        2.45      -40.76     27.17 o 
  10   1  15      133.34       60.85     46.95 o 
 -12   2  15       10.55        6.85     32.05 o 
 -11   2  15       62.77       78.43     29.46 o 
 -10   2  15      193.32      199.57     33.09 o 
  -9   2  15        7.35      -10.02     21.99 o 
  -8   2  15       11.94       29.69     24.10 o 
  -7   2  15      414.81      463.25     29.70 o 
  -6   2  15      116.47      123.21     17.79 o 
  -5   2  15       48.44       59.85     15.92 o 
  -4   2  15      208.24      241.16     19.92 o 
  -3   2  15     1321.45     1292.08     31.77 o 
  -2   2  15      812.81      762.34     25.25 o 
  -1   2  15       70.11       87.18     20.62 o 
   0   2  15     1715.45     1734.86     39.25 o 
   1   2  15      330.72      391.06     23.62 o 
   2   2  15       38.57       61.20     17.21 o 
   3   2  15      116.28      128.03     19.21 o 
   4   2  15      639.84      669.30     27.75 o 
   5   2  15      401.99      435.25     26.59 o 
   6   2  15      435.62      541.84     44.67 o 
   7   2  15      125.21      156.76     22.31 o 
   8   2  15      568.34      591.95     64.82 o 
   9   2  15        0.68      -17.47     23.89 o 
 -11   3  15       82.76       71.06     28.81 o 
 -10   3  15        9.69        5.41     23.72 o 
  -9   3  15      547.06      528.67     79.97 o 
  -8   3  15       13.57        4.39     21.71 o 
  -7   3  15       40.23       53.29     20.12 o 
  -6   3  15      153.93      141.70     22.46 o 
  -5   3  15     1705.03     1795.43     55.83 o 
  -4   3  15       91.36      146.71     21.39 o 
  -3   3  15       16.12       30.95     24.21 o 
  -2   3  15       19.43        4.79     19.32 o 
  -1   3  15     2420.63     2418.63     52.13 o 
   0   3  15      932.70      903.35     37.07 o 
   1   3  15       10.34       30.58     22.12 o 
   2   3  15       34.71       54.75     23.07 o 
   3   3  15      361.45      562.04     37.83 o 
   4   3  15      161.72      197.00     22.30 o 
   5   3  15      440.55      501.53     34.06 o 
   6   3  15        7.89      -12.38     20.90 o 
   7   3  15      901.43      934.06     45.39 o 
   8   3  15       80.79       95.65     44.86 o 
   9   3  15       97.22       63.96     45.63 o 
 -10   4  15      341.04      404.42    176.64 o 
  -9   4  15        7.94        6.36     22.65 o 
  -8   4  15       26.28       16.81     34.62 o 
  -7   4  15      241.00      254.44     27.24 o 
  -6   4  15      734.93      608.33     63.33 o 
  -5   4  15      128.63       65.42     27.59 o 
  -4   4  15      403.29      528.97     62.78 o 
  -3   4  15        5.71        7.86     24.43 o 
  -2   4  15       55.67       79.91     27.08 o 
  -1   4  15        4.51      -18.70     28.44 o 
   0   4  15      548.53      577.40     44.12 o 
   1   4  15      411.18      464.98     44.00 o 
   2   4  15     3075.23     3059.88     78.62 o 
   3   4  15      390.40      388.65     43.03 o 
   4   4  15     1440.12     1576.20     57.37 o 
   5   4  15      364.77      365.69     32.00 o 
   6   4  15      392.26      436.01     35.95 o 
   7   4  15       10.08      -14.44     22.81 o 
   8   4  15      257.03      287.93     62.23 o 
  -9   5  15      216.78      196.88     52.01 o 
  -8   5  15       10.21       29.38     41.67 o 
  -7   5  15        9.49       12.97     33.30 o 
  -6   5  15       81.48       46.45     60.80 o 
  -5   5  15     1152.73     1046.33     73.23 o 
  -4   5  15      202.79      204.89     32.67 o 
  -3   5  15      211.03      249.75     48.28 o 
  -2   5  15      499.37      460.47     94.07 o 
  -1   5  15     1309.39     1283.14     55.14 o 
   0   5  15        3.42       -0.77     28.40 o 
   1   5  15       16.69      -43.38     28.92 o 
   2   5  15        9.26      -38.58     28.62 o 
   3   5  15      801.85      816.97     50.72 o 
   4   5  15      146.48      103.42     30.13 o 
   5   5  15       24.37       24.95     21.56 o 
   6   5  15      170.61      149.62     36.05 o 
  -7   6  15      282.22      582.59     73.41 o 
  -6   6  15       38.48       53.05     67.83 o 
  -5   6  15      111.87       65.94     65.89 o 
  -4   6  15      178.90      164.78     35.50 o 
  -3   6  15      217.19      227.18     40.70 o 
  -2   6  15      107.44       66.89     36.22 o 
  -1   6  15       10.96       -2.74     30.13 o 
   0   6  15      988.92      893.97     51.38 o 
   1   6  15      263.64      235.72     39.15 o 
   2   6  15      134.39       72.80     51.81 o 
   3   6  15       13.62      -30.57     25.59 o 
   4   6  15        0.50      -41.09     39.65 o 
  -1   7  15        9.51      -42.10     30.77 o 
 -12   0  16       80.03      115.21     44.03 o 
 -10   0  16      597.06      656.47     57.78 o 
  -8   0  16      560.83      619.95     52.22 o 
  -6   0  16      572.65      587.34     53.89 o 
  -4   0  16     2049.71     2063.93     55.90 o 
  -2   0  16      995.99      960.82     40.48 o 
   0   0  16        6.46        5.52     19.71 o 
   2   0  16     1349.45     1488.10     50.01 o 
   4   0  16      143.76       86.05     37.92 o 
   6   0  16     1307.89     1403.49     74.30 o 
   8   0  16       12.62       -4.17     41.25 o 
 -12   1  16       46.73       61.38     45.63 o 
 -11   1  16      402.32      418.24     67.12 o 
 -10   1  16        3.84       38.58     26.37 o 
  -9   1  16       10.29       24.89     23.16 o 
  -8   1  16        4.02       -1.05     19.91 o 
  -7   1  16       47.38       57.65     15.24 o 
  -6   1  16        2.99       -2.97     14.02 o 
  -5   1  16      957.41     1004.83     29.29 o 
  -4   1  16        0.67       -0.37     13.61 o 
  -3   1  16     1052.20     1102.10     30.24 o 
  -2   1  16      100.92      154.45     18.36 o 
  -1   1  16       53.85       56.75     18.96 o 
   0   1  16      215.20      253.60     27.46 o 
   1   1  16     1316.76     1349.49     33.55 o 
   2   1  16        1.02       13.84     20.37 o 
   3   1  16      180.08      237.35     27.30 o 
   4   1  16        4.06        5.34     19.21 o 
   5   1  16      849.12      882.06     30.11 o 
   6   1  16      116.73      103.64     19.49 o 
   7   1  16        1.37       -0.11     19.54 o 
   8   1  16      159.83      131.81     43.75 o 
   9   1  16        4.96      -45.76     38.05 o 
 -11   2  16       19.14       36.72     27.28 o 
 -10   2  16       63.77      111.58     30.01 o 
  -9   2  16       10.76        5.68     23.42 o 
  -8   2  16      899.27      859.22     68.89 o 
  -7   2  16       84.98      105.85     17.59 o 
  -6   2  16        5.10       -3.58     14.40 o 
  -5   2  16      728.37      735.33     26.87 o 
  -4   2  16      148.82      172.59     20.13 o 
  -3   2  16      613.85      633.74     36.85 o 
  -2   2  16        3.60        2.59     16.44 o 
  -1   2  16       49.57       60.17     20.33 o 
   0   2  16      239.86      308.96     26.12 o 
   1   2  16      203.82      271.48     29.21 o 
   2   2  16      184.79      252.00     40.21 o 
   3   2  16       87.42      150.90     42.98 o 
   4   2  16      310.42      348.48     25.59 o 
   5   2  16      225.13      294.60     32.99 o 
   6   2  16      193.21      212.58     23.03 o 
   7   2  16        3.70        0.04     18.09 o 
   8   2  16       11.71      -27.98     25.94 o 
   9   2  16      119.11       21.74     43.06 o 
 -11   3  16        3.37       16.60     32.71 o 
 -10   3  16       67.98       94.48     35.83 o 
  -9   3  16       23.64       53.69     26.15 o 
  -8   3  16      687.81      717.30     40.72 o 
  -7   3  16      286.39      315.98     28.58 o 
  -6   3  16      221.08      301.86     33.24 o 
  -5   3  16       11.13       -0.45     17.02 o 
  -4   3  16      441.09      513.21     76.64 o 
  -3   3  16       72.71       80.44     27.56 o 
  -2   3  16       68.84       84.97     22.34 o 
  -1   3  16       45.38       47.26     21.28 o 
   0   3  16      582.96      628.66     33.99 o 
   1   3  16      259.22      283.46     29.71 o 
   2   3  16      232.65      261.68     29.49 o 
   3   3  16      308.95      360.08     25.57 o 
   4   3  16      756.93      797.08     30.87 o 
   5   3  16       33.00       27.43     22.53 o 
   6   3  16      115.74       72.54     24.89 o 
   7   3  16       46.77       38.41     25.03 o 
   8   3  16      540.35      669.73     48.76 o 
 -10   4  16        0.17       35.50     26.11 o 
  -9   4  16      192.31      186.76     77.01 o 
  -8   4  16        8.67        6.61     24.06 o 
  -7   4  16      277.88      253.73     37.05 o 
  -6   4  16      139.48      109.47     34.13 o 
  -5   4  16       78.98       61.87     28.92 o 
  -4   4  16      162.17      115.70     45.48 o 
  -3   4  16      412.58      336.84    104.51 o 
  -2   4  16      114.78       98.48     27.17 o 
  -1   4  16      792.52      830.86     50.38 o 
   0   4  16        0.88       32.30     31.45 o 
   1   4  16     1303.05     1322.81     55.58 o 
   2   4  16      171.46      234.30     39.05 o 
   3   4  16       69.74      140.23     34.78 o 
   4   4  16       35.06        8.91     23.36 o 
   5   4  16      210.25      289.25     31.00 o 
   6   4  16        0.17       -8.54     33.31 o 
   7   4  16       20.84       19.27     24.91 o 
  -8   5  16      273.96      193.96     51.39 o 
  -7   5  16       33.71      -29.18     31.67 o 
  -6   5  16      234.43      183.69     59.45 o 
  -5   5  16        8.81        6.21     32.09 o 
  -4   5  16       55.94       27.93     27.18 o 
  -3   5  16      152.37      124.78     29.23 o 
  -2   5  16       18.87      -19.32     30.08 o 
  -1   5  16      261.61      224.48     38.87 o 
   0   5  16      889.86      844.61     49.72 o 
   1   5  16      197.57      191.29     40.10 o 
   2   5  16       23.38      -14.15     32.74 o 
   3   5  16        1.97      -38.09     29.03 o 
   4   5  16      413.83      327.28    185.04 o 
   5   5  16      202.92      189.38     59.63 o 
   6   5  16      236.99      208.75     47.63 o 
  -6   6  16      296.53      336.67     46.22 o 
  -5   6  16        5.12        0.13     29.02 o 
  -4   6  16      160.91      161.97     33.31 o 
  -3   6  16      347.51      278.16     43.88 o 
  -2   6  16      256.60      227.80     41.19 o 
  -1   6  16        0.43        8.24     33.24 o 
   0   6  16       11.71       -9.59     58.41 o 
   1   6  16        1.91      -11.67     30.17 o 
   2   6  16      265.41      159.46     36.86 o 
   3   6  16       57.05       -2.43     25.32 o 
 -11   0  17      196.62      267.23     52.15 o 
  -9   0  17      354.18      413.21     55.56 o 
  -7   0  17      287.77      328.00     31.77 o 
  -5   0  17      241.46      284.44     30.94 o 
  -3   0  17        1.29       -3.45     20.36 o 
  -1   0  17     1943.23     1960.58     73.26 o 
   1   0  17      219.16      238.29     31.96 o 
   3   0  17     2099.52     2506.22     98.61 o 
   5   0  17      267.27      267.44     49.58 o 
   7   0  17      156.38      263.34     47.78 o 
 -11   1  17        4.70       38.11     26.59 o 
 -10   1  17      529.84      570.57     39.85 o 
  -9   1  17        7.70       45.92     24.51 o 
  -8   1  17       12.94       -7.63     20.41 o 
  -7   1  17      254.07      272.14     21.56 o 
  -6   1  17     1605.11     1616.72     36.27 o 
  -5   1  17        7.98       33.65     15.12 o 
  -4   1  17       90.28      120.60     22.95 o 
  -3   1  17      945.87      896.37     28.94 o 
  -2   1  17     4230.33     4124.53     59.16 o 
  -1   1  17      718.05      695.78     26.79 o 
   0   1  17       54.01       97.40     17.79 o 
   1   1  17      604.05      617.52     32.31 o 
   2   1  17      940.98      978.58     38.29 o 
   3   1  17      372.60      404.17     30.37 o 
   4   1  17      224.00      288.67     30.34 o 
   5   1  17       97.03      122.29     23.49 o 
   6   1  17      177.64      255.60     34.35 o 
   7   1  17       63.83      150.77     30.54 o 
 -11   2  17      157.06      158.00     33.57 o 
 -10   2  17       28.19       50.52     26.52 o 
  -9   2  17       80.48       78.09     34.20 o 
  -8   2  17      221.18      269.45     59.27 o 
  -7   2  17      108.39      148.01     18.95 o 
  -6   2  17        1.67       -0.52     14.57 o 
  -5   2  17      223.04      228.06     20.75 o 
  -4   2  17      339.20      450.17     24.63 o 
  -3   2  17      178.66      187.88     39.65 o 
  -2   2  17      154.01      186.00     35.19 o 
  -1   2  17       63.17       83.99     21.67 o 
   0   2  17      456.69      544.12     35.77 o 
   1   2  17       20.79       12.77     22.30 o 
   2   2  17        7.97       -7.65     20.31 o 
   3   2  17      391.58      437.85     33.61 o 
   4   2  17        2.09      -16.61     21.02 o 
   5   2  17      556.90      580.51     35.00 o 
   6   2  17      182.78      292.48     29.66 o 
   7   2  17        6.11       20.28     23.90 o 
   8   2  17       40.24      -23.54     38.33 o 
 -10   3  17        2.41       17.52     30.31 o 
  -9   3  17      177.12      234.00     52.40 o 
  -8   3  17      134.33      126.70     29.78 o 
  -7   3  17       16.16        4.58     19.65 o 
  -6   3  17       11.20       15.16     18.58 o 
  -5   3  17      530.46      578.65     40.84 o 
  -4   3  17        0.61      -14.58     24.61 o 
  -3   3  17      437.95      493.15     38.62 o 
  -2   3  17       58.00       35.29     21.67 o 
  -1   3  17      446.45      392.84     28.19 o 
   0   3  17      857.17      820.88     37.20 o 
   1   3  17       31.00       56.43     23.87 o 
   2   3  17       92.91       70.39     25.34 o 
   3   3  17       49.44       31.63     35.20 o 
   4   3  17       51.61       48.70     25.64 o 
   5   3  17      474.63      605.37     37.10 o 
   6   3  17        0.08      -26.28     22.55 o 
   7   3  17       26.35       20.31     39.57 o 
  -9   4  17       28.44       19.65     25.74 o 
  -8   4  17      300.51      222.85     50.90 o 
  -7   4  17        0.76      -44.43     29.62 o 
  -6   4  17       47.17       23.98     28.42 o 
  -5   4  17      103.22       84.20     34.48 o 
  -4   4  17      633.56      802.61     69.09 o 
  -3   4  17        9.57        2.51     28.14 o 
  -2   4  17      145.17      162.34     30.03 o 
  -1   4  17      110.32      101.56     33.39 o 
   0   4  17      241.90      260.14     39.93 o 
   1   4  17        6.65      -29.38     32.05 o 
   2   4  17       24.46        4.16     32.99 o 
   3   4  17       95.43       72.07     35.93 o 
   4   4  17      114.26      148.80     31.37 o 
   5   4  17        4.94       -2.89     22.87 o 
   6   4  17      171.38      174.91     34.48 o 
  -7   5  17      102.09       56.69     32.79 o 
  -6   5  17      241.61      218.89     58.27 o 
  -5   5  17       16.47       12.10     26.22 o 
  -4   5  17       96.34       63.16     29.29 o 
  -3   5  17       78.36       33.89     28.51 o 
  -2   5  17        1.12      -40.48     40.90 o 
  -1   5  17       20.06        0.74     33.38 o 
   0   5  17       87.59       59.00     35.68 o 
   1   5  17      468.10      493.97     49.86 o 
   2   5  17      314.48      320.68     45.06 o 
   3   5  17        0.21      -25.37     30.60 o 
   4   5  17        6.61        3.39     32.14 o 
   5   5  17       92.57      121.54     33.73 o 
  -4   6  17        0.44      -26.92     83.71 o 
  -3   6  17       80.80       99.99     39.09 o 
  -2   6  17        0.08      -49.84     33.23 o 
  -1   6  17      187.61      161.74     40.61 o 
   0   6  17       70.00       63.40     69.86 o 
   1   6  17       41.53      -17.81     32.70 o 
   2   6  17        7.26       -3.09     30.24 o 
 -10   0  18      147.21      204.66     48.05 o 
  -8   0  18      108.25      140.63     40.21 o 
  -6   0  18      237.27      342.48     33.44 o 
  -4   0  18     5608.39     5740.23    105.13 o 
  -2   0  18       47.04       61.26     22.94 o 
   0   0  18     2228.76     2279.50     49.64 o 
   2   0  18      169.32      240.21     47.98 o 
   4   0  18     1421.02     1400.15     75.14 o 
   6   0  18      235.83      302.23     50.41 o 
 -11   1  18       99.01      109.38     34.06 o 
 -10   1  18       91.96      102.90     29.93 o 
  -9   1  18      765.85      869.28     45.05 o 
  -8   1  18        1.45       -6.69     20.50 o 
  -7   1  18       41.49       34.07     15.55 o 
  -6   1  18      190.56      205.63     20.35 o 
  -5   1  18      602.98      560.82     25.08 o 
  -4   1  18       98.97       95.03     17.36 o 
  -3   1  18      511.55      490.42     24.31 o 
  -2   1  18       68.14      113.52     17.96 o 
  -1   1  18      993.40      969.31     57.72 o 
   0   1  18       42.92       59.26     19.61 o 
   1   1  18      247.32      242.99     28.08 o 
   2   1  18       33.32       26.76     21.59 o 
   3   1  18      674.30      703.62     34.75 o 
   4   1  18        2.19        4.33     20.44 o 
   5   1  18       81.71       91.59     29.44 o 
   6   1  18       70.79      140.10     30.89 o 
   7   1  18      390.52      502.56     42.00 o 
 -10   2  18      280.40      304.50     38.54 o 
  -9   2  18       24.88       53.13     25.40 o 
  -8   2  18       62.92       92.84     26.94 o 
  -7   2  18      877.96      866.28     29.43 o 
  -6   2  18        1.08       23.37     15.80 o 
  -5   2  18      155.59      179.14     20.27 o 
  -4   2  18      366.43      384.31     24.80 o 
  -3   2  18      415.87      492.26     41.55 o 
  -2   2  18      510.31      512.37     33.03 o 
  -1   2  18      177.95      222.38     24.87 o 
   0   2  18      896.67      949.43     38.78 o 
   1   2  18      167.13      186.42     27.75 o 
   2   2  18        3.94       12.25     21.24 o 
   3   2  18       18.44       19.52     23.62 o 
   4   2  18      323.07      432.28     35.13 o 
   5   2  18       59.15       59.09     24.36 o 
   6   2  18        2.83      -17.69     20.61 o 
   7   2  18       88.94      151.10     31.01 o 
  -9   3  18       12.02       21.64     26.02 o 
  -8   3  18      293.85      273.98     49.76 o 
  -7   3  18        0.47       -3.55     19.25 o 
  -6   3  18      493.54      488.69     85.66 o 
  -5   3  18        0.18      -19.34     24.68 o 
  -4   3  18      259.13      277.71     27.98 o 
  -3   3  18      108.24      103.14     31.22 o 
  -2   3  18      228.17      283.33     26.89 o 
  -1   3  18        3.34        2.76     20.19 o 
   0   3  18      517.50      493.54     54.72 o 
   1   3  18       18.80       17.86     23.97 o 
   2   3  18      535.44      384.26     59.49 o 
   3   3  18       30.84       28.28     23.68 o 
   4   3  18      209.30      264.11     32.22 o 
   5   3  18        2.41        3.44     23.62 o 
   6   3  18      453.78      514.90     49.57 o 
   7   3  18        1.36      -38.21     29.73 o 
  -8   4  18        5.44       -5.76     39.17 o 
  -7   4  18      340.81      343.18     89.97 o 
  -6   4  18       11.34      -28.73     26.16 o 
  -5   4  18       60.72       49.57     29.83 o 
  -4   4  18        0.37      -28.49     28.90 o 
  -3   4  18      374.57      269.00     54.58 o 
  -2   4  18      248.81      180.40     31.41 o 
  -1   4  18       19.32       46.23     33.13 o 
   0   4  18      218.01      188.06     37.71 o 
   1   4  18      207.49      215.54     39.53 o 
   2   4  18       27.41      -26.61     31.55 o 
   3   4  18       37.83       62.38     36.74 o 
   4   4  18        9.38      -40.48     31.90 o 
   5   4  18      172.78      124.68     39.62 o 
  -6   5  18       18.83      -61.60     48.89 o 
  -5   5  18      104.52       75.65     27.02 o 
  -4   5  18       26.04      -13.69     27.38 o 
  -3   5  18        0.61      -38.08     26.91 o 
  -2   5  18      395.07      308.52     43.04 o 
  -1   5  18      153.81       84.44     36.09 o 
   0   5  18      103.53       39.37     52.22 o 
   1   5  18        4.11      -13.85     33.12 o 
   2   5  18      417.42      262.54     40.44 o 
   3   5  18      140.30       61.20     33.97 o 
   4   5  18       33.61      -19.14     32.75 o 
  -2   6  18      171.14       92.71     50.83 o 
  -1   6  18        0.00       -8.38     34.86 o 
  -9   0  19      104.77      113.68     41.18 o 
  -7   0  19      498.66      538.03     35.24 o 
  -5   0  19     1862.12     1583.13     52.83 o 
  -3   0  19      270.24      337.53     32.31 o 
  -1   0  19      646.28      660.50     60.91 o 
   1   0  19     1491.15     1570.02     53.27 o 
   3   0  19        8.35       27.92     36.67 o 
   5   0  19      283.20      364.31     55.70 o 
   7   0  19        1.91       47.78     39.31 o 
 -10   1  19       11.69       12.45     24.44 o 
  -9   1  19       50.14       45.26     25.72 o 
  -8   1  19      186.33      184.97     36.88 o 
  -7   1  19        9.15       16.58     15.34 o 
  -6   1  19      115.21      104.27     18.32 o 
  -5   1  19       38.82       38.81     15.99 o 
  -4   1  19      551.61      571.93     26.14 o 
  -3   1  19      591.06      560.82     25.64 o 
  -2   1  19      284.43      269.47     21.80 o 
  -1   1  19        2.02       10.81     18.82 o 
   0   1  19      407.07      412.97     70.20 o 
   1   1  19       49.84       74.85     29.59 o 
   2   1  19      907.33      838.09     35.97 o 
   3   1  19       87.54      126.22     24.38 o 
   4   1  19      479.41      534.00     67.75 o 
   5   1  19       22.58       42.94     27.87 o 
   6   1  19      155.38      218.22     34.93 o 
   7   1  19       33.00       77.05     28.11 o 
 -10   2  19      255.96      380.00     49.86 o 
  -9   2  19       23.53       37.18     26.04 o 
  -8   2  19       73.37       64.77     26.82 o 
  -7   2  19       33.57       42.29     17.47 o 
  -6   2  19      626.44      621.73     31.35 o 
  -5   2  19      117.68      138.10     19.23 o 
  -4   2  19       98.72       89.83     22.19 o 
  -3   2  19     1025.82      970.47     37.35 o 
  -2   2  19      213.91      257.16     26.10 o 
  -1   2  19       44.52       51.06     20.74 o 
   0   2  19        7.56        4.20     23.06 o 
   1   2  19        4.81      -12.67     21.88 o 
   2   2  19      396.45      347.76     40.77 o 
   3   2  19       72.99       60.09     24.14 o 
   4   2  19      280.78      339.35     33.99 o 
   5   2  19      116.78       94.82     26.57 o 
   6   2  19      394.16      478.81     43.87 o 
   7   2  19       45.96       92.73     30.29 o 
  -9   3  19       40.22       33.32     26.64 o 
  -8   3  19       18.64       55.99     25.69 o 
  -7   3  19      500.64      586.43     51.49 o 
  -6   3  19       58.34       58.76     30.29 o 
  -5   3  19      417.20      425.68     60.70 o 
  -4   3  19       37.24       30.35     21.79 o 
  -3   3  19      326.65      333.46     32.35 o 
  -2   3  19        0.08      -13.33     19.96 o 
  -1   3  19      469.04      712.49    125.83 o 
   0   3  19       76.03       55.93     23.11 o 
   1   3  19      273.94      210.35     49.86 o 
   2   3  19       60.54       54.27     25.69 o 
   3   3  19      164.71      165.23     28.45 o 
   4   3  19        0.87        1.47     31.90 o 
   5   3  19        0.57        0.59     24.92 o 
   6   3  19       40.36       33.72     51.32 o 
  -7   4  19       35.10       47.43     31.77 o 
  -6   4  19      309.92      264.51     95.14 o 
  -5   4  19       93.70       43.06     53.13 o 
  -4   4  19       38.19       35.92     23.49 o 
  -3   4  19      137.33      104.81     27.42 o 
  -2   4  19      492.02      328.20     35.67 o 
  -1   4  19        0.30      -34.48     30.49 o 
   0   4  19      237.22      211.16     38.62 o 
   1   4  19       30.45       31.45     31.32 o 
   2   4  19      332.25      244.61     91.81 o 
   3   4  19       57.71       24.44     34.40 o 
   4   4  19       77.72        8.44     36.12 o 
  -5   5  19      119.02       87.63     27.29 o 
  -4   5  19       83.14       56.80     27.42 o 
  -3   5  19       98.98       41.18     30.69 o 
  -2   5  19      161.10       75.12     35.09 o 
  -1   5  19      306.77      114.15     37.68 o 
   0   5  19       39.38        5.72     33.31 o 
   1   5  19      196.45      164.88     82.50 o 
   2   5  19       12.48       12.93     55.14 o 
  -8   0  20       14.43       45.76     36.81 o 
  -6   0  20      217.82      208.91     30.70 o 
  -4   0  20      365.73      507.15     38.57 o 
  -2   0  20      123.39      173.16     54.72 o 
   0   0  20      101.07      139.39     47.68 o 
   2   0  20      382.39      166.54     36.25 o 
   4   0  20       13.69       13.40     36.81 o 
   6   0  20       50.18      204.94     48.75 o 
  -9   1  20       38.72       37.96     25.03 o 
  -8   1  20        0.39        1.56     22.58 o 
  -7   1  20       74.91       53.71     17.71 o 
  -6   1  20      487.27      522.72     26.78 o 
  -5   1  20       18.64       11.67     15.61 o 
  -4   1  20       39.09       45.73     16.78 o 
  -3   1  20       35.18       54.28     16.53 o 
  -2   1  20        0.89        8.89     27.29 o 
  -1   1  20       34.75       26.57     18.39 o 
   0   1  20       17.42       12.25     19.19 o 
   1   1  20      293.22      288.40    172.02 o 
   2   1  20        0.31       20.63     21.34 o 
   3   1  20        1.74        2.14     26.78 o 
   4   1  20        4.20       21.30     26.24 o 
   5   1  20      239.20      332.06     38.77 o 
   6   1  20        3.18       30.66     28.01 o 
  -9   2  20      261.66      284.10     46.32 o 
  -8   2  20      191.46      209.21     32.98 o 
  -7   2  20       63.95       91.65     18.92 o 
  -6   2  20        0.77       -0.49     15.88 o 
  -5   2  20      652.25      664.99     34.47 o 
  -4   2  20       66.64      100.44     23.17 o 
  -3   2  20       19.30       13.99     34.69 o 
  -2   2  20       38.75       47.98     21.53 o 
  -1   2  20      418.99      376.25     53.22 o 
   0   2  20        0.32       12.75     22.18 o 
   1   2  20      116.88      139.81     27.14 o 
   2   2  20        1.76       -5.19     28.68 o 
   3   2  20      156.96      174.41     28.29 o 
   4   2  20       18.01      -20.74     27.83 o 
   5   2  20        3.38       24.43     24.25 o 
   6   2  20      177.06      232.62     37.27 o 
  -8   3  20      510.66      336.60     54.66 o 
  -7   3  20       12.11      -32.19     27.23 o 
  -6   3  20      597.65      691.22     63.34 o 
  -5   3  20        0.11       13.35     35.31 o 
  -4   3  20      174.29      209.35     38.96 o 
  -3   3  20       68.06       71.51     27.53 o 
  -2   3  20      419.76      298.11     33.16 o 
  -1   3  20       76.12       62.40     24.61 o 
   0   3  20      107.32       76.92     22.82 o 
   1   3  20       27.45       14.90     20.78 o 
   2   3  20       48.78       15.82     24.87 o 
   3   3  20        0.01      -22.82     23.25 o 
   4   3  20      350.44      352.05     35.52 o 
   5   3  20       22.92       26.16     26.74 o 
  -6   4  20        0.44        8.43     28.23 o 
  -5   4  20      185.02      275.50     64.59 o 
  -4   4  20       36.65       18.95     22.65 o 
  -3   4  20       62.27        9.19     23.68 o 
  -2   4  20       79.64       40.84     43.61 o 
  -1   4  20      332.74      222.75     37.98 o 
   0   4  20        2.76      -28.87     30.63 o 
   1   4  20        1.88       -7.99     30.52 o 
   2   4  20        1.03       -7.61     33.46 o 
   3   4  20      407.95      269.99     65.49 o 
  -3   5  20       14.86      -37.41     31.91 o 
  -2   5  20      113.24       47.21     33.90 o 
  -1   5  20        0.87      -15.29     33.78 o 
   0   5  20      186.95       77.11     35.45 o 
  -9   0  21       24.98       41.32     37.64 o 
  -7   0  21      101.88      154.80     29.13 o 
  -5   0  21      160.46      123.56     28.09 o 
  -3   0  21       95.56      133.29     26.37 o 
  -1   0  21       24.41       35.34     22.51 o 
   1   0  21      408.72       99.86     34.17 o 
   3   0  21      102.82      115.42     35.28 o 
   5   0  21      223.46      262.57     52.36 o 
  -8   1  21      212.26      280.22     35.76 o 
  -7   1  21      179.94      154.98     21.01 o 
  -6   1  21      293.31      362.68     25.64 o 
  -5   1  21       39.49       36.64     16.71 o 
  -4   1  21        3.76        2.03     15.95 o 
  -3   1  21        5.93      -13.68     18.27 o 
  -2   1  21      848.24      859.67     37.07 o 
  -1   1  21       38.18       30.89     17.98 o 
   0   1  21      145.33       74.72     19.07 o 
   1   1  21       11.79       15.39     18.38 o 
   2   1  21      291.84      133.20     25.87 o 
   3   1  21       12.43        9.25     24.15 o 
   4   1  21       15.39       14.58     26.98 o 
   5   1  21       56.28       71.52     44.03 o 
  -8   2  21      641.70      700.30     47.44 o 
  -7   2  21      241.72      323.74     25.75 o 
  -6   2  21        0.41        7.25     19.84 o 
  -5   2  21        5.57       23.29     20.77 o 
  -4   2  21      206.85      252.30     29.52 o 
  -3   2  21      236.21      237.49     39.62 o 
  -2   2  21        4.88        2.45     19.65 o 
  -1   2  21       38.62       46.86     21.45 o 
   0   2  21      322.25      168.66     44.32 o 
   1   2  21       15.58        5.35     21.90 o 
   2   2  21        1.80       -2.85     23.31 o 
   3   2  21       93.78       57.04     24.95 o 
   4   2  21      127.10      138.90     29.36 o 
   5   2  21       65.14       80.73     58.40 o 
  -7   3  21        7.83        1.46     38.13 o 
  -6   3  21        4.48        2.53     32.01 o 
  -5   3  21      413.54      340.93     53.20 o 
  -4   3  21       88.51      111.25     34.10 o 
  -3   3  21      131.94      140.89     24.65 o 
  -2   3  21      166.02      132.11     23.99 o 
  -1   3  21       74.38       62.55     23.41 o 
   0   3  21        0.53       -0.38     20.23 o 
   1   3  21      267.76      172.55     80.76 o 
   2   3  21        6.23        9.60     24.49 o 
   3   3  21       27.63       -8.66     40.25 o 
   4   3  21       27.61       34.20     26.68 o 
  -5   4  21       43.23       20.71     48.51 o 
  -4   4  21      640.50      628.84     80.21 o 
  -3   4  21        3.51        3.15     21.17 o 
  -2   4  21       10.26      -26.24     31.06 o 
  -1   4  21       54.08       15.10     53.86 o 
   0   4  21      352.84      173.91    113.27 o 
   1   4  21       37.25      -10.44     30.75 o 
   2   4  21       12.27       38.20     33.69 o 
  -8   0  22       20.23       54.17     35.00 o 
  -6   0  22      230.95      360.43     37.08 o 
  -4   0  22      607.22      568.85     38.36 o 
  -2   0  22      930.85      969.89     71.73 o 
   0   0  22      480.04      164.52     41.18 o 
   2   0  22      285.97       87.92     33.19 o 
   4   0  22      213.90      214.10     48.19 o 
  -8   1  22       44.53       15.57     25.12 o 
  -7   1  22       85.37      109.07     20.29 o 
  -6   1  22       11.90       19.41     17.08 o 
  -5   1  22      383.94      494.10     28.21 o 
  -4   1  22       26.74       32.59     20.79 o 
  -3   1  22      171.17      174.51     30.66 o 
  -2   1  22        7.05       37.96     18.91 o 
  -1   1  22      379.05      402.88     95.84 o 
   0   1  22       57.65       43.32     20.74 o 
   1   1  22       47.06       19.66     18.40 o 
   2   1  22      118.73       32.05     20.01 o 
   3   1  22      251.87       84.38     37.67 o 
   4   1  22        0.15       37.66     25.19 o 
  -7   2  22      102.55      133.50     74.10 o 
  -6   2  22       76.04       80.05     23.06 o 
  -5   2  22       91.30      109.64     25.05 o 
  -4   2  22      162.74      170.24     27.47 o 
  -3   2  22      373.97      345.26     32.21 o 
  -2   2  22       20.40       20.97     20.81 o 
  -1   2  22        6.79        8.56     16.90 o 
   0   2  22      192.02      130.94     53.04 o 
   1   2  22      143.54       64.45     29.94 o 
   2   2  22      112.96       86.28     24.91 o 
   3   2  22       27.74        6.67     24.81 o 
  -6   3  22       78.01       84.05     34.20 o 
  -5   3  22        4.53       17.12     29.18 o 
  -4   3  22      208.22      205.47     29.63 o 
  -3   3  22       42.53       59.55     22.43 o 
  -2   3  22      206.38      208.38     25.96 o 
  -1   3  22        7.15       16.18     24.03 o 
   0   3  22      101.47       39.00     25.97 o 
   1   3  22        0.77       -4.30     21.78 o 
   2   3  22      165.54      115.12     30.76 o 
  -5   0  23      251.54      360.27     37.65 o 
  -3   0  23      165.98      198.08     70.38 o 
  -1   0  23      217.53       40.14     25.63 o 
   1   0  23      101.15       38.27     27.85 o 
   3   0  23      204.60      116.46     39.10 o 
  -6   1  23        2.92       26.37     17.54 o 
  -5   1  23       51.54       79.67     22.76 o 
  -4   1  23      312.19      330.94     30.73 o 
  -3   1  23       35.29       49.57     27.91 o 
  -2   1  23        4.41       -1.45     16.02 o 
  -1   1  23        3.62      -11.90     14.46 o 
   0   1  23      229.83       55.54     20.67 o 
   1   1  23        0.69        0.97     17.52 o 
   2   1  23       11.86        6.59     16.30 o 
   3   1  23        0.20       16.94     20.47 o 
  -5   2  23       34.76       35.78     22.52 o 
  -4   2  23        1.88        9.38     29.38 o 
  -3   2  23        1.47       28.75     20.52 o 
  -2   2  23       16.09       31.74     19.81 o 
  -1   2  23      127.12       77.74     22.78 o 
   0   2  23       12.19       -1.90     15.74 o 
   1   2  23       10.34       -0.29     26.97 o 
   2   2  23       73.91       36.83     17.74 o 
  -3   3  23      154.17      185.45     26.40 o 
  -2   3  23       49.85       45.08     56.18 o 
  -1   3  23      141.32       89.60     45.72 o 
  -4   0  24      311.69      416.66     41.15 o 
  -2   0  24       14.65       24.44     30.63 o 
   0   0  24      265.59       48.13     24.86 o 
  -4   1  24        6.86       36.51     22.24 o 
  -3   1  24       43.39       77.03     21.83 o 
  -2   1  24        1.04        1.29     17.22 o 
  -1   1  24       39.48        8.53     22.19 o 
   0   1  24        2.49       13.77     17.75 o 
   1   1  24      210.15       31.92     16.25 o 
  -2   2  24       47.30       29.93     46.88 o 
                                                 
